# Supplementary material for: De Novo Transcriptome Assembly and Comparative Analysis of Differentially Expressed Genes in Prunus dulcis Mill. in Response to Freezing Stress
Source: PLoS One. 2014 Aug 14;9(8):e104541. doi: 10.1371/journal.pone.0104541 (PMC4133227; doi:10.1371/journal.pone.0104541)
Supplement: File S1 — Contains the files: Table S1. The expression profiles of genes identified in anther tissue under control (HCA) and frost stress (HSA). The complete list of expressed genes and their level of expressions given in transcript per million (TPM). TPM_HSA and TPM_HCA indicate expression of gene under stress and control conditions, respectively. Table S2. The expression profiles of genes identified in ovary tissue under control (HCO) and frost stress (HSO). The complete list of expressed genes and their level of expressions given in transcript per million (TPM). TPM_HSO and TPM_HCO indicate expression of gene under stress and control conditions, respectively. Table S3. Gene expression profiles of commonly occuring transcript that are present in both ovary and anther tissues. The complete list of expressed genes and their level of expressions given in transcript per million (TPM). TPM_HSO and TPM_HSA indicate expression of gene under stress condition in ovary and anther, respectively. While, TPM_HCO and TPM_HCA show expression under control conditions. Table S4. Differentially expressed genes in anther tissue of almond under frost (HSA vs. HCA). Differentially expressed genes were identified using EBSeq package. The expression of any individual transcript was obtained by comparing its expression under stress condition (HSA) to that of control condition (HCA). The fold change cut-off was set at two fold with p-value<0.05. Table S5. Differentially expressed genes in ovary tissue of almond under frost (HSO vs. HCO). Differentially expressed genes were identified using EBSeq package. The expression of any individual transcript was obtained by comparing its expression under stress condition (HSO) to that of control condition (HCO). The fold change cut-off was set at two fold with p-value<0.05. Table S6. Biological process of differentially expressed genes in almond under frost stress. The complete list of biological processes is presented for the DE genes in both ovary (HSO vs. [file pone.0104541.s001.xlsx]

## Sheet: Table S1 
Blast_first_hit	TPM_HCA	TPM_HSA
gi|1000390|gb|AAB34009.1| pol gene product {Gypsy/Ty3-class retrotransposon Por1} [Pisaster ochraceus=starfish, testis, sperm, Peptide Transposon, 170 aa]	0	0
gi|1004373|gb|AAC49657.1| dehydrin, partial [Prunus persica]	20.48	0
gi|100913267|gb|ABF69534.1| unknown [Strongyloides ratti]	1131.21	0
gi|103485814|ref|YP_615375.1| general secretion pathway protein H [Sphingopyxis alaskensis RB2256] >gi|98975891|gb|ABF52042.1| General secretion pathway protein H [Sphingopyxis alaskensis RB2256]	9.61	0
gi|1041063|gb|AAA80528.1| This CDS feature is included to show the translation of the corresponding C_region. Presently translation qualifiers on C_region features are illegal, partial [Equus caballus]	3237.2	44.17
gi|10440381|dbj|BAB15726.1| FLJ00026 protein [Homo sapiens]	0	0
gi|10441265|gb|AAG16977.1|AF184076_1 ACC synthase [Prunus armeniaca]	0	0
gi|10441728|gb|AAG17166.1| cytochrome c oxidase subunit II [Polyrhachis furcata]	2.42	0
gi|104782867|ref|YP_609365.1| serine hydroxymethyltransferase [Pseudomonas entomophila L48] >gi|95111854|emb|CAK16578.1| serine hydroxymethyltransferase [Pseudomonas entomophila L48]	0	0
gi|105922450|gb|ABF81417.1| TIR-NBS-LRR type disease resistance protein [Populus trichocarpa]	7.48	0
gi|105922450|gb|ABF81417.1| TIR-NBS-LRR type disease resistance protein [Populus trichocarpa]	0	0
gi|107021846|ref|YP_620173.1| glycosyl transferase family protein [Burkholderia cenocepacia AU 1054] >gi|116688795|ref|YP_834418.1| glycosyl transferase family protein [Burkholderia cenocepacia HI2424] >gi|105892035|gb|ABF75200.1| glycosyl transferase, family 2 [Burkholderia cenocepacia AU 1054] >gi|116646884|gb|ABK07525.1| glycosyl transferase, family 2 [Burkholderia cenocepacia HI2424]	180.45	0
gi|10803742|ref|NP_066558.1| cytochrome c oxidase subunit II [Sigmops gracilis] >gi|5509869|dbj|BAA82488.1| cytochrome oxidase subunit 2 [Sigmops gracilis]	0	0
gi|1087015|gb|AAB35283.1| arabinogalactan-protein [Pyrus communis]	0	0
gi|1087015|gb|AAB35283.1| arabinogalactan-protein [Pyrus communis]	17.83	0
gi|108708902|gb|ABF96697.1| hypothetical protein LOC_Os03g31079 [Oryza sativa Japonica Group]	0	0
gi|108708902|gb|ABF96697.1| hypothetical protein LOC_Os03g31079 [Oryza sativa Japonica Group]	0	0
gi|108711708|gb|ABF99503.1| ADP-ribosylation factor, putative, expressed [Oryza sativa Japonica Group]	0	0
gi|108773405|ref|YP_635924.1| PEP RNA polymerase beta'' subunit [Helicosporidium sp. ex Simulium jonesii] >gi|122197337|sp|Q2EEX0.1|RPOC2_HELSJ RecName: Full=DNA-directed RNA polymerase subunit beta''; AltName: Full=PEP; AltName: Full=Plastid-encoded RNA polymerase subunit beta''; Short=RNA polymerase subunit beta'' >gi|87242980|gb|ABD33972.1| RNA polymerase beta'' chain [Helicosporidium sp. ex S…	0	0
gi|108808795|ref|YP_652711.1| putative exogenous ferric siderophore receptor; Iha adhesin [Yersinia pestis Antiqua] >gi|229838964|ref|ZP_04459123.1| TonB-dependent receptor; outer membrane receptor for ferrienterochelin and colicins [Yersinia pestis biovar Orientalis str. PEXU2] >gi|229899531|ref|ZP_04514672.1| TonB-dependent receptor; outer membrane receptor for ferrienterochelin and colicins [Y…	0	0
gi|108862863|gb|ABA99659.2| retrotransposon protein, putative, Ty1-copia subclass [Oryza sativa Japonica Group]	0.1	0
gi|10946590|ref|NP_067268.1| myeloid cell surface antigen CD33 isoform 2 precursor [Mus musculus] >gi|9490267|gb|AAB30843.2| m33-A isoform [Mus musculus] >gi|124375682|gb|AAI32380.1| CD33 antigen [Mus musculus]	0	4.27
gi|109512607|ref|XP_001061452.1| PREDICTED: coiled-coil domain-containing protein 160-like isoform 2 [Rattus norvegicus] >gi|392356032|ref|XP_003752194.1| PREDICTED: coiled-coil domain-containing protein 160-like [Rattus norvegicus] >gi|149060138|gb|EDM10954.1| rCG53195, isoform CRA_a [Rattus norvegicus] >gi|149060139|gb|EDM10955.1| rCG53195, isoform CRA_a [Rattus norvegicus]	5.08	0
gi|109676342|gb|ABG37653.1| integrase [Populus trichocarpa]	13.42	15.48
gi|109829212|sp|P0C1J6.1|FKBP4_RHIO9 RecName: Full=FK506-binding protein 4; AltName: Full=Peptidyl-prolyl cis-trans isomerase; Short=PPIase; AltName: Full=Rotamase >gi|384487351|gb|EIE79531.1| FK506-binding protein 4 [Rhizopus delemar RA 99-880]	0	0
gi|110456629|gb|ABG74756.1| PSII 47 kDa protein [Forsythia europaea]	9.38	0
gi|110456629|gb|ABG74756.1| PSII 47 kDa protein [Forsythia europaea]	0	0
gi|110559044|gb|ABG75881.1| telomerase reverse transcriptase isoform K [Gallus gallus]	33.82	0
gi|110597064|ref|ZP_01385353.1| conserved hypothetical protein [Chlorobium ferrooxidans DSM 13031] >gi|110341255|gb|EAT59720.1| conserved hypothetical protein [Chlorobium ferrooxidans DSM 13031]	0	0
gi|110638247|ref|YP_678456.1| hypothetical protein CHU_1847 [Cytophaga hutchinsonii ATCC 33406] >gi|110280928|gb|ABG59114.1| conserved hypothetical protein [Cytophaga hutchinsonii ATCC 33406]	4.38	0
gi|110639907|ref|YP_680117.1| sensor kinase of copper sensing two-component system [Cytophaga hutchinsonii ATCC 33406] >gi|110282588|gb|ABG60774.1| sensor kinase of copper sensing two-component system [Cytophaga hutchinsonii ATCC 33406]	8.32	0
gi|110737406|dbj|BAF00647.1| hypothetical protein [Arabidopsis thaliana]	2	0
gi|110740686|dbj|BAE98445.1| putative ubiquitin activating enzyme [Arabidopsis thaliana]	0	0
gi|110741684|dbj|BAE98788.1| hypothetical protein [Arabidopsis thaliana]	4.09	0
gi|110743104|dbj|BAE99444.1| hypothetical protein [Arabidopsis thaliana]	12.41	548.44
gi|110802961|ref|YP_699384.1| sigma-54 dependent transcriptional regulator [Clostridium perfringens SM101] >gi|110683462|gb|ABG86832.1| sigma-54 dependent transcriptional regulator [Clostridium perfringens SM101]	0	0
gi|110803962|ref|YP_697731.1| hypothetical protein CPR_0402 [Clostridium perfringens SM101] >gi|110684463|gb|ABG87833.1| heparinase II/III-like protein [Clostridium perfringens SM101]	3.87	0
gi|110804297|ref|YP_687817.1| hypothetical protein SFV_0236 [Shigella flexneri 5 str. 8401] >gi|424836765|ref|ZP_18261402.1| hypothetical protein SF5M90T_235 [Shigella flexneri 5a str. M90T] >gi|110613845|gb|ABF02512.1| conserved hypothetical protein [Shigella flexneri 5 str. 8401] >gi|383465817|gb|EID60838.1| hypothetical protein SF5M90T_235 [Shigella flexneri 5a str. M90T]	0	0
gi|110931740|gb|ABH02869.1| MYB transcription factor MYB79 [Glycine max]	51.26	0
gi|111038269|gb|ABH03531.1| class II knotted-like homeobox protein [Prunus persica] >gi|215983122|gb|ACJ71731.1| class II knotted-like homeobox transcription factor [Prunus persica]	13.95	9.47
gi|111140574|gb|ABH06493.1| NBS-containing resistance-like protein [Prunus serrulata]	4.9	0
gi|111185884|dbj|BAF02674.1| sucrose phosphate synthase [Fragaria x ananassa]	1.11	0
gi|112030956|gb|ABH88068.1| photosystem II protein D1 [Phaseolus vulgaris]	15.14	123.73
gi|112180565|gb|AAH61586.1| TMSB4X protein [Homo sapiens]	0	0
gi|112253862|ref|YP_717118.1| NADH dehydrogenase subunit 4L [Brassica napus] >gi|37591064|dbj|BAC98866.1| NADH dehydrogenase subunit 4L [Brassica napus]	0	0
gi|112359357|gb|ABI15597.1| hypothetical protein [Spironucleus barkhanus]	81.59	0
gi|113474031|ref|YP_720092.1| group 1 glycosyl transferase [Trichodesmium erythraeum IMS101] >gi|110165079|gb|ABG49619.1| glycosyl transferase, group 1 [Trichodesmium erythraeum IMS101]	24.11	0
gi|113475436|ref|YP_721497.1| hypothetical protein Tery_1764 [Trichodesmium erythraeum IMS101] >gi|110166484|gb|ABG51024.1| conserved hypothetical protein [Trichodesmium erythraeum IMS101]	0	0
gi|113475566|ref|YP_721627.1| hypothetical protein Tery_1899 [Trichodesmium erythraeum IMS101] >gi|110166614|gb|ABG51154.1| hypothetical protein Tery_1899 [Trichodesmium erythraeum IMS101]	181.46	0
gi|113700405|gb|ABI36491.1| AUX/IAA8A [Malus x domestica] >gi|113700407|gb|ABI36492.1| AUX/IAA8 [Malus x domestica]	14.08	9.85
gi|114050989|ref|NP_001040092.1| bitter taste receptor T2R10B [Bos taurus] >gi|89111350|dbj|BAE80346.1| bitter taste receptor [Bos taurus] >gi|296487226|tpg|DAA29339.1| TPA: bitter taste receptor T2R10B [Bos taurus]	10.82	0
gi|114051998|ref|NP_001040203.1| notch-like protein [Bombyx mori] >gi|87248377|gb|ABD36241.1| notch-like protein [Bombyx mori]	0	0
gi|114329877|ref|YP_740780.1| Ymf65 [Tetrahymena paravorax] >gi|114150110|gb|ABI51689.1| Ymf65 [Tetrahymena paravorax]	27.92	0
gi|114330361|ref|YP_746583.1| flagellar hook protein FlgE [Nitrosomonas eutropha C91] >gi|114307375|gb|ABI58618.1| flagellar basal body FlaE domain protein [Nitrosomonas eutropha C91]	0	0
gi|1143770|gb|AAC52744.1| immunoglobulin heavy chain, partial [Mus musculus]	0	0
gi|114465|sp|P24499.1|ATP6_TRYBB RecName: Full=ATP synthase subunit a; AltName: Full=F-ATPase protein 6	3.2	0
gi|114561765|ref|YP_749278.1| 23S rRNA methyluridine methyltransferase [Shewanella frigidimarina NCIMB 400] >gi|122300808|sp|Q087X5.1|RLMC_SHEFN RecName: Full=23S rRNA (uracil(747)-C(5))-methyltransferase RlmC; AltName: Full=23S rRNA(m5U747)-methyltransferase >gi|114333058|gb|ABI70440.1| 23S rRNA (uracil-5-)-methyltransferase RumB [Shewanella frigidimarina NCIMB 400]	0	0
gi|114566587|ref|YP_753741.1| hypothetical protein Swol_1060 [Syntrophomonas wolfei subsp. wolfei str. Goettingen] >gi|114337522|gb|ABI68370.1| conserved hypothetical protein, putative membrane protein [Syntrophomonas wolfei subsp. wolfei str. Goettingen]	0	0
gi|11465763|ref|NP_053907.1| preprotein translocase subunit SecY [Porphyra purpurea] >gi|1711367|sp|P51297.1|SECY_PORPU RecName: Full=Protein translocase subunit SecY >gi|1276763|gb|AAC08183.1| Preprotein translocase subunit (chloroplast) [Porphyra purpurea]	0.46	0
gi|11466009|ref|NP_054550.1| hypothetical protein NitaCp076 [Nicotiana tabacum] >gi|11466024|ref|NP_054566.1| hypothetical protein NitaCp092 [Nicotiana tabacum] >gi|78102590|ref|YP_358729.1| hypothetical protein NisyCp085 [Nicotiana sylvestris] >gi|78102609|ref|YP_358748.1| hypothetical protein NisyCp106 [Nicotiana sylvestris] >gi|81301620|ref|YP_398915.1| hypothetical protein NitoCp084 [Nicotian…	50.51	0
gi|11466499|ref|NP_044748.1| ribosomal protein L10 (mitochondrion) [Reclinomonas americana] >gi|2258329|gb|AAD11863.1| ribosomal protein L10 (mitochondrion) [Reclinomonas americana]	0.4	0
gi|114704397|ref|ZP_01437305.1| peptide ABC transporter, permease protein [Fulvimarina pelagi HTCC2506] >gi|114539182|gb|EAU42302.1| peptide ABC transporter, permease protein [Fulvimarina pelagi HTCC2506]	1.37	0
gi|114758672|gb|ABI78913.1| recombination activating gene 1 [Simiscincus aurantiacus]	152.27	0
gi|114775532|ref|ZP_01451100.1| hypothetical protein SPV1_04368 [Mariprofundus ferrooxydans PV-1] >gi|114553643|gb|EAU56024.1| hypothetical protein SPV1_04368 [Mariprofundus ferrooxydans PV-1]	0	0
gi|114795078|gb|ABI79308.1| glutathione S-transferase [Pyrus communis]	0	8.34
gi|11497775|ref|NP_068997.1| hypothetical protein AF0158 [Archaeoglobus fulgidus DSM 4304] >gi|74514548|sp|O30079.1|TTRC_ARCFU RecName: Full=Tetrathionate reductase subunit C >gi|2650490|gb|AAB91076.1| predicted coding region AF_0158 [Archaeoglobus fulgidus DSM 4304]	57.82	0
gi|115304197|gb|AAO14624.2|AF467900_1 hypothetical protein [Prunus persica] >gi|462419155|gb|EMJ23418.1| hypothetical protein PRUPE_ppa005842mg [Prunus persica]	0.77	16.57
gi|115304197|gb|AAO14624.2|AF467900_1 hypothetical protein [Prunus persica] >gi|462419155|gb|EMJ23418.1| hypothetical protein PRUPE_ppa005842mg [Prunus persica]	37.35	16.57
gi|115350022|ref|YP_764394.1| hypothetical chloroplast RF1 [Stigeoclonium helveticum] >gi|118577985|sp|Q06SH2.1|YCF78_STIHE RecName: Full=Uncharacterized membrane protein ycf78; AltName: Full=RF1; AltName: Full=ycf1 >gi|98990236|gb|ABF60203.1| hypothetical chloroplast RF1 [Stigeoclonium helveticum]	0	0
gi|115386526|ref|XP_001209804.1| predicted protein [Aspergillus terreus NIH2624] >gi|114190802|gb|EAU32502.1| predicted protein [Aspergillus terreus NIH2624]	2.28	0
gi|115388607|ref|XP_001211809.1| mitochondrial 37S ribosomal protein NAM9 [Aspergillus terreus NIH2624] >gi|114195893|gb|EAU37593.1| conserved hypothetical protein [Aspergillus terreus NIH2624]	7.45	0
gi|115390579|ref|XP_001212794.1| predicted protein [Aspergillus terreus NIH2624] >gi|114193718|gb|EAU35418.1| predicted protein [Aspergillus terreus NIH2624]	0	0
gi|115392289|gb|ABI96944.1| putative polyphenol oxidase [Prunus dulcis]	0	0
gi|115434578|ref|NP_001042047.1| Os01g0152700 [Oryza sativa Japonica Group] >gi|113531578|dbj|BAF03961.1| Os01g0152700, partial [Oryza sativa Japonica Group]	0	0
gi|115435996|ref|NP_001042756.1| Os01g0281000 [Oryza sativa Japonica Group] >gi|6498442|dbj|BAA87845.1| unknown protein [Oryza sativa Japonica Group] >gi|11041564|dbj|BAB00648.2| unnamed protein product [Oryza sativa Japonica Group] >gi|11138071|dbj|BAB17744.1| OSJNBa0036E02.18 [Oryza sativa Japonica Group] >gi|13873014|dbj|BAB44118.1| unknown protein [Oryza sativa Japonica Group] >gi|113532287|d…	9.37	0
gi|115460366|ref|NP_001053783.1| Os04g0603800 [Oryza sativa Japonica Group] >gi|113565354|dbj|BAF15697.1| Os04g0603800, partial [Oryza sativa Japonica Group]	18.02	0
gi|115461126|ref|NP_001054163.1| Os04g0663300 [Oryza sativa Japonica Group] >gi|115463469|ref|NP_001055334.1| Os05g0367000 [Oryza sativa Japonica Group] >gi|351720989|ref|NP_001235659.1| uncharacterized protein LOC100305969 [Glycine max] >gi|224059768|ref|XP_002299987.1| predicted protein [Populus trichocarpa] >gi|224103931|ref|XP_002313249.1| predicted protein [Populus trichocarpa] >gi|242047572…	8.28	0
gi|115461126|ref|NP_001054163.1| Os04g0663300 [Oryza sativa Japonica Group] >gi|115463469|ref|NP_001055334.1| Os05g0367000 [Oryza sativa Japonica Group] >gi|351720989|ref|NP_001235659.1| uncharacterized protein LOC100305969 [Glycine max] >gi|224059768|ref|XP_002299987.1| predicted protein [Populus trichocarpa] >gi|224103931|ref|XP_002313249.1| predicted protein [Populus trichocarpa] >gi|242047572…	1.06	0
gi|115466684|ref|NP_001056941.1| Os06g0172600 [Oryza sativa Japonica Group] >gi|226499664|ref|NP_001149323.1| LOC100282946 [Zea mays] >gi|224119458|ref|XP_002318077.1| predicted protein [Populus trichocarpa] >gi|224131468|ref|XP_002321092.1| predicted protein [Populus trichocarpa] >gi|224135953|ref|XP_002322202.1| predicted protein [Populus trichocarpa] >gi|225442365|ref|XP_002281376.1| PREDICTED…	0	0
gi|115466774|ref|NP_001056986.1| Os06g0183100 [Oryza sativa Japonica Group] >gi|55771374|dbj|BAD72541.1| putative response regulator 9 [Oryza sativa Japonica Group] >gi|113595026|dbj|BAF18900.1| Os06g0183100 [Oryza sativa Japonica Group] >gi|118790746|tpd|FAA00255.1| TPA: response regulator [Oryza sativa Japonica Group] >gi|215736874|dbj|BAG95803.1| unnamed protein product [Oryza sativa Japonica …	0	0
gi|115473051|ref|NP_001060124.1| Os07g0585500 [Oryza sativa Japonica Group] >gi|113611660|dbj|BAF22038.1| Os07g0585500, partial [Oryza sativa Japonica Group]	221.45	169.06
gi|115474115|ref|NP_001060656.1| Os07g0681700 [Oryza sativa Japonica Group] >gi|33146671|dbj|BAC80017.1| putative glycosyl transferase protein A [Oryza sativa Japonica Group] >gi|113612192|dbj|BAF22570.1| Os07g0681700 [Oryza sativa Japonica Group] >gi|222637700|gb|EEE67832.1| hypothetical protein OsJ_25608 [Oryza sativa Japonica Group]	29.74	0
gi|115474347|ref|NP_001060770.1| Os08g0103100 [Oryza sativa Japonica Group] >gi|113622739|dbj|BAF22684.1| Os08g0103100 [Oryza sativa Japonica Group]	0	0
gi|115479261|ref|NP_001063224.1| Os09g0426000 [Oryza sativa Japonica Group] >gi|50726087|dbj|BAD33609.1| putative MtN21 [Oryza sativa Japonica Group] >gi|113631457|dbj|BAF25138.1| Os09g0426000 [Oryza sativa Japonica Group] >gi|222641607|gb|EEE69739.1| hypothetical protein OsJ_29428 [Oryza sativa Japonica Group]	0	0
gi|115481484|ref|NP_001064335.1| Os10g0318200 [Oryza sativa Japonica Group] >gi|113638944|dbj|BAF26249.1| Os10g0318200 [Oryza sativa Japonica Group]	9.29	0
gi|115482362|ref|NP_001064774.1| Os10g0460500 [Oryza sativa Japonica Group] >gi|78708786|gb|ABB47761.1| expressed protein [Oryza sativa Japonica Group] >gi|113639383|dbj|BAF26688.1| Os10g0460500 [Oryza sativa Japonica Group] >gi|215697827|dbj|BAG92020.1| unnamed protein product [Oryza sativa Japonica Group]	22.29	0
gi|1155054|gb|AAC49474.1| regulator of MAT2 [Phaseolus vulgaris]	15.01	0
gi|1155205|emb|CAA64406.1| H(+)-transporting ATPase [Phaseolus vulgaris]	0	0
gi|115524788|ref|YP_781699.1| putative beta (1-6) glucans synthase [Rhodopseudomonas palustris BisA53] >gi|115518735|gb|ABJ06719.1| putative beta (1-6) glucans synthase [Rhodopseudomonas palustris BisA53]	0	0
gi|115711967|ref|XP_781527.2| PREDICTED: PRA1 family protein 3-like [Strongylocentrotus purpuratus]	1.14	0
gi|116049483|ref|YP_791714.1| hypothetical protein PA14_44540 [Pseudomonas aeruginosa UCBPP-PA14] >gi|421175383|ref|ZP_15633069.1| hypothetical protein PACI27_3594 [Pseudomonas aeruginosa CI27] >gi|115584704|gb|ABJ10719.1| conserved hypothetical protein [Pseudomonas aeruginosa UCBPP-PA14] >gi|404532372|gb|EKA42265.1| hypothetical protein PACI27_3594 [Pseudomonas aeruginosa CI27]	16.36	0
gi|116075571|ref|ZP_01472830.1| hypothetical protein RS9916_38936 [Synechococcus sp. RS9916] >gi|116066886|gb|EAU72641.1| hypothetical protein RS9916_38936 [Synechococcus sp. RS9916]	38.98	43.54
gi|116182566|ref|XP_001221132.1| hypothetical protein CHGG_01911 [Chaetomium globosum CBS 148.51] >gi|88186208|gb|EAQ93676.1| hypothetical protein CHGG_01911 [Chaetomium globosum CBS 148.51]	111.49	0
gi|116194262|ref|XP_001222943.1| hypothetical protein CHGG_03729 [Chaetomium globosum CBS 148.51] >gi|88179642|gb|EAQ87110.1| hypothetical protein CHGG_03729 [Chaetomium globosum CBS 148.51]	5.14	5.35
gi|116199279|ref|XP_001225451.1| hypothetical protein CHGG_07795 [Chaetomium globosum CBS 148.51] >gi|88179074|gb|EAQ86542.1| hypothetical protein CHGG_07795 [Chaetomium globosum CBS 148.51]	0	6.96
gi|116199279|ref|XP_001225451.1| hypothetical protein CHGG_07795 [Chaetomium globosum CBS 148.51] >gi|88179074|gb|EAQ86542.1| hypothetical protein CHGG_07795 [Chaetomium globosum CBS 148.51]	0	6.96
gi|116203087|ref|XP_001227355.1| hypothetical protein CHGG_09428 [Chaetomium globosum CBS 148.51] >gi|88177946|gb|EAQ85414.1| hypothetical protein CHGG_09428 [Chaetomium globosum CBS 148.51]	0	0
gi|116205750|ref|XP_001228684.1| hypothetical protein CHGG_02168 [Chaetomium globosum CBS 148.51] >gi|88182765|gb|EAQ90233.1| hypothetical protein CHGG_02168 [Chaetomium globosum CBS 148.51]	0	18.8
gi|116268416|gb|ABJ96373.1| hypothetical protein [Prunus persica]	4.06	0
gi|116268416|gb|ABJ96373.1| hypothetical protein [Prunus persica]	0	0
gi|116268416|gb|ABJ96373.1| hypothetical protein [Prunus persica]	7.58	0
gi|116268416|gb|ABJ96373.1| hypothetical protein [Prunus persica]	2.27	0
gi|116268416|gb|ABJ96373.1| hypothetical protein [Prunus persica]	1.03	0
gi|116268419|gb|ABJ96376.1| hypothetical protein [Prunus persica]	33.97	0
gi|116268419|gb|ABJ96376.1| hypothetical protein [Prunus persica]	0	0
gi|116268419|gb|ABJ96376.1| hypothetical protein [Prunus persica]	0.52	0
gi|116268419|gb|ABJ96376.1| hypothetical protein [Prunus persica]	7.92	0
gi|116268422|gb|ABJ96379.1| expressed protein [Prunus persica]	7.39	11.29
gi|116268424|gb|ABJ96381.1| hypothetical protein [Prunus persica]	125.48	10.72
gi|116268424|gb|ABJ96381.1| hypothetical protein [Prunus persica]	12.43	10.72
gi|116268425|gb|ABJ96382.1| hypothetical protein [Prunus persica]	7.06	0
gi|116268425|gb|ABJ96382.1| hypothetical protein [Prunus persica]	0	0
gi|116282553|gb|ABJ97315.1| non-secreted uninduced interferon-lambda [Danio rerio]	6.15	0
gi|116283086|gb|ABJ97531.1| S locus F-box protein, partial [Prunus webbii]	2.06	0
gi|116309302|emb|CAH66391.1| OSIGBa0134J07.9 [Oryza sativa Indica Group]	0	0
gi|116310473|emb|CAH67476.1| H0805A05.6 [Oryza sativa Indica Group]	0	0
gi|116332820|ref|YP_794347.1| mannonate dehydratase [Lactobacillus brevis ATCC 367] >gi|472405880|ref|YP_007652985.1| Mannonate dehydratase [Lactobacillus brevis KB290] >gi|122270488|sp|Q03U06.1|UXUA_LACBA RecName: Full=Mannonate dehydratase; AltName: Full=D-mannonate hydro-lyase >gi|116098167|gb|ABJ63316.1| D-mannonate dehydratase [Lactobacillus brevis ATCC 367] >gi|472232815|dbj|BAN05780.1| Man…	0	0
gi|116334944|ref|YP_802439.1| aspartyl/glutamyl-tRNA amidotransferase B subunit [Candidatus Carsonella ruddii PV] >gi|116235225|dbj|BAF35073.1| aspartyl/glutamyl-tRNA amidotransferase B subunit [Candidatus Carsonella ruddii PV]	0	0
gi|116334990|ref|YP_802485.1| hypothetical protein CRP_088 [Candidatus Carsonella ruddii PV] >gi|116235271|dbj|BAF35119.1| hypothetical protein [Candidatus Carsonella ruddii PV]	0	0
gi|116335031|ref|YP_802526.1| isoleucyl-tRNA synthetase [Candidatus Carsonella ruddii PV] >gi|116235312|dbj|BAF35160.1| isoleucyl-tRNA synthetase [Candidatus Carsonella ruddii PV]	0.79	0
gi|116335071|ref|YP_802566.1| cytochrome O ubiquinol oxidase subunit I [Candidatus Carsonella ruddii PV] >gi|116235352|dbj|BAF35200.1| cytochrome O ubiquinol oxidase subunit I [Candidatus Carsonella ruddii PV]	0	0
gi|116515157|ref|YP_802786.1| hypothetical protein BCc_224 [Buchnera aphidicola BCc] >gi|116257011|gb|ABJ90693.1| ornithine carbamoyltransferase chain F [Buchnera aphidicola BCc]	0	0
gi|116620663|ref|YP_822819.1| hypothetical protein Acid_1543 [Candidatus Solibacter usitatus Ellin6076] >gi|116223825|gb|ABJ82534.1| hypothetical protein Acid_1543 [Candidatus Solibacter usitatus Ellin6076]	0	0
gi|116625389|ref|YP_827545.1| hypothetical protein Acid_6334 [Candidatus Solibacter usitatus Ellin6076] >gi|116228551|gb|ABJ87260.1| hypothetical protein Acid_6334 [Candidatus Solibacter usitatus Ellin6076]	0	5.79
gi|116734642|gb|ABK20308.1| Myb transcription factor [Malus x domestica] >gi|302398917|gb|ADL36753.1| MYB domain class transcription factor [Malus x domestica]	0	0
gi|116778549|gb|ABK20905.1| unknown [Picea sitchensis]	8.41	0
gi|116792173|gb|ABK26259.1| unknown [Picea sitchensis]	12.45	0
gi|1168555|sp|P43395.1|ATPBM_ACTDE RecName: Full=ATP synthase subunit beta, mitochondrial >gi|1085656|pir||S48039 H+-transporting two-sector ATPase (EC 3.6.3.14) beta chain, mitochondrial - kiwi fruit (fragment) >gi|450243|gb|AAA53073.1| beta subunit of ATP synthase, partial [Actinidia deliciosa]	0	0
gi|116871552|ref|YP_848333.1| cAMP-binding protein [Listeria welshimeri serovar 6b str. SLCC5334] >gi|116740430|emb|CAK19550.1| cAMP-binding protein [Listeria welshimeri serovar 6b str. SLCC5334]	33.06	0
gi|116873499|ref|YP_850280.1| hypothetical protein lwe2083 [Listeria welshimeri serovar 6b str. SLCC5334] >gi|116742377|emb|CAK21501.1| conserved hypothetical protein [Listeria welshimeri serovar 6b str. SLCC5334]	0	0
gi|116873654|ref|YP_850435.1| hypothetical protein lwe2238 [Listeria welshimeri serovar 6b str. SLCC5334] >gi|116742532|emb|CAK21656.1| hypothetical protein lwe2238 [Listeria welshimeri serovar 6b str. SLCC5334]	0	0
gi|117662209|gb|ABK55689.1| chloroplast photosystem 1 subunit A [Cucumis sativus]	0	0
gi|117939133|dbj|BAF36715.1| S locus F-box protein with the low allelic sequence polymorphism 3-S4 [Prunus avium]	7.35	8.82
gi|117939133|dbj|BAF36715.1| S locus F-box protein with the low allelic sequence polymorphism 3-S4 [Prunus avium]	21.16	8.82
gi|117939133|dbj|BAF36715.1| S locus F-box protein with the low allelic sequence polymorphism 3-S4 [Prunus avium]	0	8.82
gi|118344064|ref|NP_001071853.1| zic-like protein Ci-ZicL [Ciona intestinalis] >gi|70571506|dbj|BAE06762.1| zic-like protein Ci-ZicL [Ciona intestinalis]	0	0
gi|118345612|ref|XP_976636.1| hypothetical protein TTHERM_00545790 [Tetrahymena thermophila] >gi|89288053|gb|EAR86041.1| hypothetical protein TTHERM_00545790 [Tetrahymena thermophila SB210]	0	0
gi|118346697|ref|XP_977047.1| hypothetical protein TTHERM_00035470 [Tetrahymena thermophila] >gi|89288594|gb|EAR86582.1| hypothetical protein TTHERM_00035470 [Tetrahymena thermophila SB210]	5.45	0
gi|118350743|ref|XP_001008650.1| cation channel family protein [Tetrahymena thermophila] >gi|89290417|gb|EAR88405.1| cation channel family protein [Tetrahymena thermophila SB210]	1850.64	0
gi|118352399|ref|XP_001009471.1| hypothetical protein TTHERM_01021930 [Tetrahymena thermophila] >gi|89291238|gb|EAR89226.1| hypothetical protein TTHERM_01021930 [Tetrahymena thermophila SB210]	0	0
gi|118357041|ref|XP_001011771.1| hypothetical protein TTHERM_01154640 [Tetrahymena thermophila] >gi|89293538|gb|EAR91526.1| hypothetical protein TTHERM_01154640 [Tetrahymena thermophila SB210]	0	0
gi|118357746|ref|XP_001012121.1| hypothetical protein TTHERM_00096720 [Tetrahymena thermophila] >gi|89293888|gb|EAR91876.1| hypothetical protein TTHERM_00096720 [Tetrahymena thermophila SB210]	0	0
gi|118357782|ref|XP_001012139.1| hypothetical protein TTHERM_00099910 [Tetrahymena thermophila] >gi|89293906|gb|EAR91894.1| hypothetical protein TTHERM_00099910 [Tetrahymena thermophila SB210]	0	0
gi|118358082|ref|XP_001012289.1| hypothetical protein TTHERM_00105390 [Tetrahymena thermophila] >gi|89294056|gb|EAR92044.1| hypothetical protein TTHERM_00105390 [Tetrahymena thermophila SB210]	0	0
gi|118359748|ref|XP_001013112.1| Nucleotidyl transferase family protein [Tetrahymena thermophila] >gi|89294879|gb|EAR92867.1| Nucleotidyl transferase family protein [Tetrahymena thermophila SB210]	0	0
gi|118360491|ref|XP_001013479.1| hypothetical protein TTHERM_01119430 [Tetrahymena thermophila] >gi|89295246|gb|EAR93234.1| hypothetical protein TTHERM_01119430 [Tetrahymena thermophila SB210]	56.08	0
gi|118362340|ref|XP_001014397.1| hypothetical protein TTHERM_00522190 [Tetrahymena thermophila] >gi|89296164|gb|EAR94152.1| hypothetical protein TTHERM_00522190 [Tetrahymena thermophila SB210]	77.49	0
gi|118362434|ref|XP_001014444.1| hypothetical protein TTHERM_00522660 [Tetrahymena thermophila] >gi|89296211|gb|EAR94199.1| hypothetical protein TTHERM_00522660 [Tetrahymena thermophila SB210] >gi|197700150|gb|ACH72075.1| Rnf2p [Tetrahymena thermophila]	11.04	0
gi|118362458|ref|XP_001014456.1| hypothetical protein TTHERM_00522780 [Tetrahymena thermophila] >gi|89296223|gb|EAR94211.1| hypothetical protein TTHERM_00522780 [Tetrahymena thermophila SB210]	18	0
gi|118363150|ref|XP_001014966.1| hypothetical protein TTHERM_00052700 [Tetrahymena thermophila] >gi|89296567|gb|EAR94555.1| hypothetical protein TTHERM_00052700 [Tetrahymena thermophila SB210]	0	0
gi|118363541|ref|XP_001014995.1| hypothetical protein TTHERM_00672180 [Tetrahymena thermophila] >gi|89296762|gb|EAR94750.1| hypothetical protein TTHERM_00672180 [Tetrahymena thermophila SB210]	40.21	0
gi|118363847|ref|XP_001015147.1| hypothetical protein TTHERM_01028850 [Tetrahymena thermophila] >gi|89296914|gb|EAR94902.1| hypothetical protein TTHERM_01028850 [Tetrahymena thermophila SB210]	3.53	0
gi|118364563|ref|XP_001015503.1| hypothetical protein TTHERM_00382190 [Tetrahymena thermophila] >gi|89297270|gb|EAR95258.1| hypothetical protein TTHERM_00382190 [Tetrahymena thermophila SB210]	0	0
gi|118366431|ref|XP_001016434.1| GRAM domain containing protein [Tetrahymena thermophila] >gi|89298201|gb|EAR96189.1| GRAM domain containing protein [Tetrahymena thermophila SB210]	0	0
gi|118366589|ref|XP_001016510.1| hypothetical protein TTHERM_00188340 [Tetrahymena thermophila] >gi|89298277|gb|EAR96265.1| hypothetical protein TTHERM_00188340 [Tetrahymena thermophila SB210]	0	0
gi|118366989|ref|XP_001016710.1| hypothetical protein TTHERM_00191330 [Tetrahymena thermophila] >gi|89298477|gb|EAR96465.1| hypothetical protein TTHERM_00191330 [Tetrahymena thermophila SB210]	0	0
gi|118367421|ref|XP_001016925.1| Leishmanolysin family protein [Tetrahymena thermophila] >gi|89298692|gb|EAR96680.1| Leishmanolysin family protein [Tetrahymena thermophila SB210]	5.9	0
gi|118368437|ref|XP_001017425.1| hypothetical protein TTHERM_00480150 [Tetrahymena thermophila] >gi|89299192|gb|EAR97180.1| hypothetical protein TTHERM_00480150 [Tetrahymena thermophila SB210]	0	0
gi|118369178|ref|XP_001017794.1| cyclic nucleotide-binding domain containing protein [Tetrahymena thermophila] >gi|89299561|gb|EAR97549.1| cyclic nucleotide-binding domain containing protein [Tetrahymena thermophila SB210]	2.7	0
gi|118370392|ref|XP_001018397.1| B-box zinc finger family protein [Tetrahymena thermophila] >gi|89300164|gb|EAR98152.1| B-box zinc finger family protein [Tetrahymena thermophila SB210]	31.83	0
gi|118372185|ref|XP_001019289.1| Protein kinase domain containing protein [Tetrahymena thermophila] >gi|89301056|gb|EAR99044.1| Protein kinase domain containing protein [Tetrahymena thermophila SB210]	25.15	0
gi|118372251|ref|XP_001019322.1| hypothetical protein TTHERM_00388180 [Tetrahymena thermophila] >gi|89301089|gb|EAR99077.1| hypothetical protein TTHERM_00388180 [Tetrahymena thermophila SB210]	0	0
gi|118373166|ref|XP_001019777.1| hypothetical protein TTHERM_00137950 [Tetrahymena thermophila] >gi|89301544|gb|EAR99532.1| hypothetical protein TTHERM_00137950 [Tetrahymena thermophila SB210]	6.76	0
gi|118374433|ref|XP_001020406.1| hypothetical protein TTHERM_00799210 [Tetrahymena thermophila] >gi|89302173|gb|EAS00161.1| hypothetical protein TTHERM_00799210 [Tetrahymena thermophila SB210]	0	0
gi|118376796|ref|XP_001021579.1| hypothetical protein TTHERM_00149440 [Tetrahymena thermophila] >gi|89303346|gb|EAS01334.1| hypothetical protein TTHERM_00149440 [Tetrahymena thermophila SB210]	8.91	0
gi|118377034|ref|XP_001021699.1| cation channel family protein [Tetrahymena thermophila] >gi|89303465|gb|EAS01453.1| cation channel family protein [Tetrahymena thermophila SB210]	8.47	0
gi|118378038|ref|XP_001022195.1| hypothetical protein TTHERM_00499370 [Tetrahymena thermophila] >gi|89303962|gb|EAS01950.1| hypothetical protein TTHERM_00499370 [Tetrahymena thermophila SB210]	39.66	0
gi|118381026|ref|XP_001023675.1| hypothetical protein TTHERM_00732770 [Tetrahymena thermophila] >gi|89305442|gb|EAS03430.1| hypothetical protein TTHERM_00732770 [Tetrahymena thermophila SB210]	0	0
gi|118381398|ref|XP_001023860.1| hypothetical protein TTHERM_00248300 [Tetrahymena thermophila] >gi|89305627|gb|EAS03615.1| hypothetical protein TTHERM_00248300 [Tetrahymena thermophila SB210]	58.7	0
gi|118381667|ref|XP_001023994.1| hypothetical protein TTHERM_00475120 [Tetrahymena thermophila] >gi|89305761|gb|EAS03749.1| hypothetical protein TTHERM_00475120 [Tetrahymena thermophila SB210]	0.51	0
gi|118384006|ref|XP_001025156.1| Protein kinase domain containing protein [Tetrahymena thermophila] >gi|89306923|gb|EAS04911.1| Protein kinase domain containing protein [Tetrahymena thermophila SB210]	15.26	0
gi|118384400|ref|XP_001025348.1| ATPase, AAA family protein [Tetrahymena thermophila] >gi|89307115|gb|EAS05103.1| ATPase, AAA family protein [Tetrahymena thermophila SB210]	0	0
gi|118384472|ref|XP_001025384.1| hypothetical protein TTHERM_00765250 [Tetrahymena thermophila] >gi|89307151|gb|EAS05139.1| hypothetical protein TTHERM_00765250 [Tetrahymena thermophila SB210]	0	0
gi|118388029|ref|XP_001027115.1| GAF domain containing protein [Tetrahymena thermophila] >gi|89308885|gb|EAS06873.1| GAF domain containing protein [Tetrahymena thermophila SB210]	0	0
gi|118389298|ref|XP_001027740.1| hypothetical protein TTHERM_01035610 [Tetrahymena thermophila] >gi|89309510|gb|EAS07498.1| hypothetical protein TTHERM_01035610 [Tetrahymena thermophila SB210]	0	0
gi|118390147|ref|XP_001028064.1| hypothetical protein TTHERM_00526530 [Tetrahymena thermophila] >gi|89309834|gb|EAS07822.1| hypothetical protein TTHERM_00526530 [Tetrahymena thermophila SB210]	6.7	0
gi|118393979|ref|XP_001029383.1| SNF2 family N-terminal domain containing protein [Tetrahymena thermophila] >gi|89283583|gb|EAR81720.1| SNF2 family N-terminal domain containing protein [Tetrahymena thermophila SB210]	0	0
gi|118399577|ref|XP_001032113.1| Leucine Rich Repeat family protein [Tetrahymena thermophila] >gi|89286451|gb|EAR84450.1| Leucine Rich Repeat family protein [Tetrahymena thermophila SB210]	32.38	0
gi|118400461|ref|XP_001032553.1| Phosphatidylinositol-4-phosphate 5-Kinase family protein [Tetrahymena thermophila] >gi|89286895|gb|EAR84890.1| Phosphatidylinositol-4-phosphate 5-Kinase family protein [Tetrahymena thermophila SB210]	101	0
gi|118400478|ref|XP_001032561.1| cation channel family protein [Tetrahymena thermophila] >gi|89286904|gb|EAR84898.1| cation channel family protein [Tetrahymena thermophila SB210]	6.3	0
gi|118403706|ref|NP_001072867.1| NRDE-2, necessary for RNA interference, domain containing [Xenopus (Silurana) tropicalis] >gi|115312901|gb|AAI23944.1| hypothetical protein MGC146220 [Xenopus (Silurana) tropicalis]	0	0
gi|118462585|ref|YP_883942.1| ferredoxin, 4Fe-4S [Mycobacterium avium 104] >gi|118163872|gb|ABK64769.1| ferredoxin, 4Fe-4S [Mycobacterium avium 104]	13.8	0
gi|118462585|ref|YP_883942.1| ferredoxin, 4Fe-4S [Mycobacterium avium 104] >gi|118163872|gb|ABK64769.1| ferredoxin, 4Fe-4S [Mycobacterium avium 104]	2.73	0
gi|118469262|ref|YP_886627.1| hydrogenase expression/formation protein HypD [Mycobacterium smegmatis str. MC2 155] >gi|399986634|ref|YP_006566983.1| hydrogenase expression/formation protein HypD [Mycobacterium smegmatis str. MC2 155] >gi|441206593|ref|ZP_20973126.1| hydrogenase expression/formation protein HypD [Mycobacterium smegmatis MKD8] >gi|118170549|gb|ABK71445.1| hydrogenase expression/for…	0	0
gi|118474998|ref|YP_892829.1| hypothetical protein CFF8240_1710 [Campylobacter fetus subsp. fetus 82-40] >gi|424821479|ref|ZP_18246517.1| hypothetical protein CFV354_1838 [Campylobacter fetus subsp. venerealis NCTC 10354] >gi|118414224|gb|ABK82644.1| conserved domain protein [Campylobacter fetus subsp. fetus 82-40] >gi|342328258|gb|EGU24742.1| hypothetical protein CFV354_1838 [Campylobacter fetus…	116.38	0
gi|118483618|gb|ABK93704.1| unknown [Populus trichocarpa]	0	41.55
gi|118483877|gb|ABK93829.1| unknown [Populus trichocarpa]	0	24.11
gi|118484549|gb|ABK94148.1| unknown [Populus trichocarpa]	52.19	33.18
gi|118485215|gb|ABK94468.1| unknown [Populus trichocarpa] >gi|462398364|gb|EMJ04032.1| hypothetical protein PRUPE_ppa014429mg [Prunus persica] >gi|462424452|gb|EMJ28715.1| hypothetical protein PRUPE_ppa014441mg [Prunus persica]	0	65.42
gi|118486122|gb|ABK94904.1| unknown [Populus trichocarpa]	0	17.72
gi|118487206|gb|ABK95431.1| unknown [Populus trichocarpa] >gi|118488371|gb|ABK96003.1| unknown [Populus trichocarpa]	0	0
gi|118488731|gb|ABK96176.1| unknown [Populus trichocarpa]	33.99	86.11
gi|118489199|gb|ABK96406.1| unknown [Populus trichocarpa x Populus deltoides]	5.66	0
gi|118489199|gb|ABK96406.1| unknown [Populus trichocarpa x Populus deltoides]	0	0
gi|118489247|gb|ABK96429.1| unknown [Populus trichocarpa x Populus deltoides]	0	7.91
gi|118489680|gb|ABK96641.1| unknown [Populus trichocarpa x Populus deltoides]	10.27	0
gi|118489680|gb|ABK96641.1| unknown [Populus trichocarpa x Populus deltoides]	8.43	0
gi|118490648|ref|XP_001238633.1| hypothetical protein, conserved [Eimeria tenella strain Houghton] >gi|109238416|emb|CAK51380.1| hypothetical protein, conserved [Eimeria tenella]	45.51	0
gi|118490648|ref|XP_001238633.1| hypothetical protein, conserved [Eimeria tenella strain Houghton] >gi|109238416|emb|CAK51380.1| hypothetical protein, conserved [Eimeria tenella]	54.49	0
gi|118490648|ref|XP_001238633.1| hypothetical protein, conserved [Eimeria tenella strain Houghton] >gi|109238416|emb|CAK51380.1| hypothetical protein, conserved [Eimeria tenella]	0	0
gi|1184987|gb|AAA87885.1| NTGB1, partial [Nicotiana tabacum]	65.62	0
gi|118581385|ref|YP_902635.1| Mg2+ transporter protein, CorA family protein [Pelobacter propionicus DSM 2379] >gi|118504095|gb|ABL00578.1| Mg2+ transporter protein, CorA family protein [Pelobacter propionicus DSM 2379]	25.01	0
gi|118581514|ref|YP_902764.1| hypothetical protein Ppro_3113 [Pelobacter propionicus DSM 2379] >gi|118504224|gb|ABL00707.1| protein of unknown function DUF124 [Pelobacter propionicus DSM 2379]	29.69	0
gi|118587196|ref|ZP_01544624.1| hypothetical protein OENOO_62021 [Oenococcus oeni ATCC BAA-1163] >gi|118432338|gb|EAV39076.1| hypothetical protein OENOO_62021 [Oenococcus oeni ATCC BAA-1163]	0	0
gi|119184770|ref|XP_001243252.1| hypothetical protein CIMG_07148 [Coccidioides immitis RS]	30.49	5.42
gi|119184770|ref|XP_001243252.1| hypothetical protein CIMG_07148 [Coccidioides immitis RS]	0	5.42
gi|11933358|dbj|BAB19749.1| NADH dehydrogenase subunit 5 [Carabus kyushuensis] >gi|11933362|dbj|BAB19750.1| NADH dehydrogenase subunit 5 [Carabus kyushuensis]	172.38	0
gi|119386867|ref|YP_917922.1| hypothetical protein Pden_4162 [Paracoccus denitrificans PD1222] >gi|119377462|gb|ABL72226.1| hypothetical protein Pden_4162 [Paracoccus denitrificans PD1222]	23.53	0
gi|119387125|ref|YP_918180.1| silent information regulator protein Sir2 [Paracoccus denitrificans PD1222] >gi|119377720|gb|ABL72484.1| Silent information regulator protein Sir2 [Paracoccus denitrificans PD1222]	14.24	0
gi|119467394|ref|XP_001257503.1| C6 transcription factor, putative [Neosartorya fischeri NRRL 181] >gi|119405655|gb|EAW15606.1| C6 transcription factor, putative [Neosartorya fischeri NRRL 181]	2.41	6.8
gi|119480555|ref|XP_001260306.1| benzoate 4-monooxygenase cytochrome P450 [Neosartorya fischeri NRRL 181] >gi|119408460|gb|EAW18409.1| benzoate 4-monooxygenase cytochrome P450 [Neosartorya fischeri NRRL 181]	1.4	0
gi|119485081|ref|ZP_01619466.1| hypothetical protein L8106_06524 [Lyngbya sp. PCC 8106] >gi|119457309|gb|EAW38434.1| hypothetical protein L8106_06524 [Lyngbya sp. PCC 8106]	0	0
gi|119495020|ref|XP_001264306.1| pyridine nucleotide-disulphide oxidoreductase, putative [Neosartorya fischeri NRRL 181] >gi|119412468|gb|EAW22409.1| pyridine nucleotide-disulphide oxidoreductase, putative [Neosartorya fischeri NRRL 181]	0	0
gi|119505047|ref|ZP_01627123.1| Chorismate mutase [marine gamma proteobacterium HTCC2080] >gi|119459029|gb|EAW40128.1| Chorismate mutase [marine gamma proteobacterium HTCC2080]	205.34	0
gi|119507459|dbj|BAF42037.1| cellulase2 [Pyrus communis]	25.25	48.65
gi|119513027|ref|ZP_01632084.1| hypothetical protein N9414_23258 [Nodularia spumigena CCY9414] >gi|119462307|gb|EAW43287.1| hypothetical protein N9414_23258 [Nodularia spumigena CCY9414]	0	0
gi|119568350|gb|EAW47965.1| Abelson helper integration site 1, isoform CRA_c [Homo sapiens]	0	0
gi|119570744|gb|EAW50359.1| acyl-Coenzyme A oxidase-like, isoform CRA_c [Homo sapiens]	0	0
gi|119572748|gb|EAW52363.1| ribosomal protein L18, isoform CRA_e [Homo sapiens]	22.64	0
gi|119598179|gb|EAW77773.1| ribosomal protein L4, isoform CRA_a [Homo sapiens] >gi|119598181|gb|EAW77775.1| ribosomal protein L4, isoform CRA_a [Homo sapiens]	0	0
gi|119598324|gb|EAW77918.1| ADP-dependent glucokinase, isoform CRA_e [Homo sapiens]	6.56	0
gi|119606268|gb|EAW85862.1| hCG1745306, isoform CRA_a [Homo sapiens]	0	0
gi|119618410|gb|EAW98004.1| ribosomal protein L6, isoform CRA_a [Homo sapiens] >gi|119622043|gb|EAX01638.1| hCG37214, isoform CRA_b [Homo sapiens]	0	0
gi|119710072|gb|ABL96284.1| NADH dehydrogenase subunit 1 [Echinococcus equinus]	4.37	0
gi|119715448|ref|YP_922413.1| peptidase S1 and S6, chymotrypsin/Hap [Nocardioides sp. JS614] >gi|119536109|gb|ABL80726.1| peptidase S1 and S6, chymotrypsin/Hap [Nocardioides sp. JS614]	26.37	0
gi|119720502|ref|YP_920997.1| major facilitator transporter [Thermofilum pendens Hrk 5] >gi|119525622|gb|ABL78994.1| major facilitator superfamily MFS_1 [Thermofilum pendens Hrk 5]	0	0
gi|119888006|gb|ABM05955.1| proline-rich protein [Gossypium hirsutum]	3.9	0
gi|119896364|ref|YP_931577.1| putative sensor histidine kinase [Azoarcus sp. BH72] >gi|119668777|emb|CAL92690.1| putative sensor histidine kinase [Azoarcus sp. BH72]	0	0
gi|1200161|emb|CAA64952.1| tonoplast intrinsic protein [Tulipa gesneriana]	46.4	0
gi|120400355|gb|ABM21410.1| polymerization and export protein [Lactobacillus johnsonii]	30.55	0
gi|120407015|ref|YP_956846.1| hypothetical protein MRCV_sS6gp1 [Mal de Rio Cuarto virus] >gi|29243608|gb|AAO73184.1| unknown [Mal de Rio Cuarto virus]	0.39	0
gi|121308298|dbj|BAF43573.1| pectate lyase [Prunus persica]	12.9	63.15
gi|121484132|gb|ABM54409.1| ELF5 [Pan paniscus]	0	0
gi|121488657|emb|CAI64504.1| ethylene-responsive sensor [Prunus domestica subsp. insititia]	4.87	16.61
gi|121511896|gb|ABM55399.1| putative secreted salivary protein [Xenopsylla cheopis]	23.27	0
gi|121592419|gb|ABM63328.1| putative glycosyltransferase [Campylobacter jejuni]	0.98	0
gi|121713706|ref|XP_001274464.1| pps1 dual specificty phosphatase [Aspergillus clavatus NRRL 1] >gi|119402617|gb|EAW13038.1| pps1 dual specificty phosphatase [Aspergillus clavatus NRRL 1]	0	0
gi|1217668|gb|AAB35627.1| arginyl-tRNA synthetase [Homo sapiens]	46.82	0
gi|122937717|gb|ABM68570.1| plasma membrane H+ ATPase [Lilium longiflorum]	23.5	18.45
gi|122937723|gb|ABM68573.1| putative tubulin beta chain [Lilium longiflorum]	0.1	0
gi|123396019|ref|XP_001300838.1| hypothetical protein [Trichomonas vaginalis G3] >gi|121881939|gb|EAX87908.1| hypothetical protein TVAG_459840 [Trichomonas vaginalis G3]	0	73.81
gi|123419087|ref|XP_001305474.1| hypothetical protein [Trichomonas vaginalis G3] >gi|121886995|gb|EAX92544.1| hypothetical protein TVAG_074270 [Trichomonas vaginalis G3]	31.68	0
gi|123419709|ref|XP_001305612.1| hypothetical protein [Trichomonas vaginalis G3] >gi|121887141|gb|EAX92682.1| hypothetical protein TVAG_439100 [Trichomonas vaginalis G3]	0	0
gi|123423400|ref|XP_001306369.1| hypothetical protein [Trichomonas vaginalis G3] >gi|121887939|gb|EAX93439.1| conserved hypothetical protein [Trichomonas vaginalis G3]	40	0
gi|123436173|ref|XP_001309125.1| small GTP-binding protein [Trichomonas vaginalis G3] >gi|121890837|gb|EAX96195.1| small GTP-binding protein, putative [Trichomonas vaginalis G3]	0	0
gi|123444711|ref|XP_001311123.1| hypothetical protein [Trichomonas vaginalis G3] >gi|121892921|gb|EAX98193.1| hypothetical protein TVAG_263100 [Trichomonas vaginalis G3]	0	0
gi|123446798|ref|XP_001312146.1| hypothetical protein [Trichomonas vaginalis G3] >gi|121893983|gb|EAX99216.1| hypothetical protein TVAG_236610 [Trichomonas vaginalis G3]	0	13.61
gi|123449000|ref|XP_001313223.1| hypothetical protein [Trichomonas vaginalis G3] >gi|121895099|gb|EAY00294.1| hypothetical protein TVAG_179650 [Trichomonas vaginalis G3]	4.46	0
gi|123461223|ref|XP_001316800.1| Ser/Thr protein phosphatase [Trichomonas vaginalis G3] >gi|121899517|gb|EAY04577.1| Ser/Thr protein phosphatase, putative [Trichomonas vaginalis G3]	6.49	0
gi|123467808|ref|XP_001317295.1| hypothetical protein [Trichomonas vaginalis G3] >gi|121900025|gb|EAY05072.1| hypothetical protein TVAG_191690 [Trichomonas vaginalis G3]	0	0
gi|123472018|ref|XP_001319205.1| CUE domain containing protein [Trichomonas vaginalis G3] >gi|121901983|gb|EAY06982.1| CUE domain containing protein [Trichomonas vaginalis G3]	0	0
gi|123472125|ref|XP_001319258.1| TKL family protein kinase [Trichomonas vaginalis G3] >gi|121902037|gb|EAY07035.1| TKL family protein kinase [Trichomonas vaginalis G3]	16.57	0
gi|123472167|ref|XP_001319279.1| hypothetical protein [Trichomonas vaginalis G3] >gi|121902058|gb|EAY07056.1| hypothetical protein TVAG_311820 [Trichomonas vaginalis G3]	17.04	0
gi|123473628|ref|XP_001320001.1| hypothetical protein [Trichomonas vaginalis G3] >gi|121902797|gb|EAY07778.1| hypothetical protein TVAG_000620 [Trichomonas vaginalis G3]	0	0
gi|123474247|ref|XP_001320307.1| Dolichyl-phosphate-mannose-protein mannosyltransferase [Trichomonas vaginalis G3] >gi|121903110|gb|EAY08084.1| Dolichyl-phosphate-mannose-protein mannosyltransferase, putative [Trichomonas vaginalis G3]	0	0
gi|123478383|ref|XP_001322354.1| hypothetical protein [Trichomonas vaginalis G3] >gi|121905199|gb|EAY10131.1| hypothetical protein TVAG_088460 [Trichomonas vaginalis G3]	17.56	0
gi|123480221|ref|XP_001323265.1| hypothetical protein [Trichomonas vaginalis G3] >gi|121906126|gb|EAY11042.1| hypothetical protein TVAG_410450 [Trichomonas vaginalis G3]	0	0
gi|123486847|ref|XP_001324813.1| viral A-type inclusion protein [Trichomonas vaginalis G3] >gi|121907702|gb|EAY12590.1| viral A-type inclusion protein, putative [Trichomonas vaginalis G3]	4.46	0
gi|123494434|ref|XP_001326507.1| hypothetical protein [Trichomonas vaginalis G3] >gi|121909423|gb|EAY14284.1| hypothetical protein TVAG_026050 [Trichomonas vaginalis G3]	2.88	0
gi|123502617|ref|XP_001328327.1| hypothetical protein [Trichomonas vaginalis G3] >gi|121911269|gb|EAY16104.1| conserved hypothetical protein [Trichomonas vaginalis G3]	0	0
gi|12393007|gb|AAF65556.2|AF249332_1 penton base protein [Possum adenovirus 1]	14.24	5.44
gi|123966605|ref|YP_001011686.1| nucleotide-diphosphate-sugar epimerase, membrane associated [Prochlorococcus marinus str. MIT 9515] >gi|123200971|gb|ABM72579.1| Nucleotide-diphosphate-sugar epimerase, membrane associated [Prochlorococcus marinus str. MIT 9515]	7.04	0
gi|123966720|ref|YP_001011801.1| hypothetical protein P9515_14871 [Prochlorococcus marinus str. MIT 9515] >gi|123201086|gb|ABM72694.1| conserved hypothetical protein [Prochlorococcus marinus str. MIT 9515]	7.25	0
gi|123975968|ref|XP_001314401.1| surface antigen BspA-like [Trichomonas vaginalis G3] >gi|121896710|gb|EAY01854.1| surface antigen BspA-like [Trichomonas vaginalis G3]	0	0
gi|123976828|ref|XP_001330624.1| hypothetical protein [Trichomonas vaginalis G3] >gi|121897229|gb|EAY02357.1| hypothetical protein TVAG_054550 [Trichomonas vaginalis G3]	0	0
gi|124001155|ref|XP_001276998.1| AGC family protein kinase [Trichomonas vaginalis G3] >gi|121918984|gb|EAY23750.1| AGC family protein kinase [Trichomonas vaginalis G3]	11.85	0
gi|124002336|ref|ZP_01687189.1| hypothetical protein M23134_05039 [Microscilla marina ATCC 23134] >gi|123992165|gb|EAY31533.1| hypothetical protein M23134_05039 [Microscilla marina ATCC 23134]	1.74	0
gi|124262939|ref|YP_001023409.1| hypothetical protein Mpe_B0399 [Methylibium petroleiphilum PM1] >gi|124262185|gb|ABM97174.1| conserved hypothetical protein [Methylibium petroleiphilum PM1]	7.92	0
gi|124360527|gb|ABN08537.1| Pyruvate carboxyltransferase [Medicago truncatula]	0	0
gi|124360527|gb|ABN08537.1| Pyruvate carboxyltransferase [Medicago truncatula]	15.18	0
gi|124360825|gb|ABN08797.1| hypothetical protein MtrDRAFT_AC160516g49v2 [Medicago truncatula]	0	0
gi|124361285|gb|ABN09211.1| cellulose synthase 3, partial [Linum usitatissimum]	0	0
gi|124365568|gb|ABN09802.1| hypothetical protein MtrDRAFT_AC167711g44v2 [Medicago truncatula]	0	15.19
gi|124378203|ref|YP_001029411.1| GfV-C9-ORF1 [Glypta fumiferanae ichnovirus] >gi|124270610|dbj|BAF45547.1| GfV-C9-ORF1 [Glypta fumiferanae ichnovirus]	0	0
gi|124495056|gb|ABN13604.1| myo-inositol-1-phosphate synthase [Cerastium arcticum]	2.63	0
gi|124505051|ref|XP_001351267.1| ABC transporter, putative [Plasmodium falciparum 3D7] >gi|23477031|emb|CAB39024.3| ABC transporter, putative [Plasmodium falciparum 3D7]	0	0
gi|124505219|ref|XP_001351351.1| SET domain protein, putative [Plasmodium falciparum 3D7] >gi|23498159|emb|CAD49131.1| SET domain protein, putative [Plasmodium falciparum 3D7]	0	0
gi|124505705|ref|XP_001350966.1| zinc-carboxypeptidase, putative [Plasmodium falciparum 3D7] >gi|74861961|sp|Q8I2A6.1|CBPZ1_PLAF7 RecName: Full=Putative zinc carboxypeptidase PFA0170c >gi|23510609|emb|CAD48994.1| zinc-carboxypeptidase, putative [Plasmodium falciparum 3D7]	20.09	0
gi|124505789|ref|XP_001351008.1| serine/threonine protein kinase, putative [Plasmodium falciparum 3D7] >gi|23510651|emb|CAD49036.1| serine/threonine protein kinase, putative [Plasmodium falciparum 3D7]	4.37	0
gi|124506621|ref|XP_001351908.1| DEAD/DEAH box helicase, putative [Plasmodium falciparum 3D7] >gi|23504935|emb|CAD51719.1| DEAD/DEAH box helicase, putative [Plasmodium falciparum 3D7]	8.46	0
gi|124507020|ref|XP_001352107.1| Lipoate-protein ligase A type 2 [Plasmodium falciparum 3D7] >gi|23505136|emb|CAD51918.1| Lipoate-protein ligase A type 2 [Plasmodium falciparum 3D7] >gi|89058733|gb|ABD60299.1| lipoate-protein ligase A type 2 [Plasmodium falciparum]	0	0
gi|124507048|ref|XP_001352121.1| conserved Plasmodium protein, unknown function [Plasmodium falciparum 3D7] >gi|23505151|emb|CAD51932.1| conserved Plasmodium protein, unknown function [Plasmodium falciparum 3D7]	0	0
gi|124512086|ref|XP_001349176.1| conserved Plasmodium protein, unknown function [Plasmodium falciparum 3D7] >gi|23498944|emb|CAD51022.1| conserved Plasmodium protein, unknown function [Plasmodium falciparum 3D7]	5.22	0
gi|124512286|ref|XP_001349276.1| conserved Plasmodium membrane protein, unknown function [Plasmodium falciparum 3D7] >gi|23499045|emb|CAD51125.1| conserved Plasmodium membrane protein, unknown function [Plasmodium falciparum 3D7]	0	0
gi|124512678|ref|XP_001349472.1| conserved Plasmodium membrane protein, unknown function [Plasmodium falciparum 3D7] >gi|23499241|emb|CAD51321.1| conserved Plasmodium membrane protein, unknown function [Plasmodium falciparum 3D7]	0	0
gi|124513462|ref|XP_001350087.1| conserved Plasmodium protein, unknown function [Plasmodium falciparum 3D7] >gi|23615504|emb|CAD52496.1| conserved Plasmodium protein, unknown function [Plasmodium falciparum 3D7]	0	0
gi|124513806|ref|XP_001350259.1| conserved Plasmodium protein, unknown function [Plasmodium falciparum 3D7] >gi|23615676|emb|CAD52668.1| conserved Plasmodium protein, unknown function [Plasmodium falciparum 3D7]	16.45	0
gi|124514064|ref|XP_001350388.1| alanine--tRNA ligase, putative [Plasmodium falciparum 3D7] >gi|23615805|emb|CAD52797.1| alanine--tRNA ligase, putative [Plasmodium falciparum 3D7]	9.46	0
gi|124802806|ref|XP_001347602.1| conserved protein [Plasmodium falciparum 3D7] >gi|23495185|gb|AAN35515.1| conserved protein [Plasmodium falciparum 3D7]	0	0
gi|124804044|ref|XP_001347885.1| conserved Plasmodium protein [Plasmodium falciparum 3D7] >gi|23496138|gb|AAN35798.1| conserved Plasmodium protein [Plasmodium falciparum 3D7]	12.54	0
gi|124805441|ref|XP_001350441.1| signal recognition particle SRP14, putative [Plasmodium falciparum 3D7] >gi|23496563|gb|AAN36121.1| signal recognition particle SRP14, putative [Plasmodium falciparum 3D7] >gi|326787499|gb|AEA07716.1| signal recognition particle 14 [Plasmodium falciparum]	4.65	0
gi|124805441|ref|XP_001350441.1| signal recognition particle SRP14, putative [Plasmodium falciparum 3D7] >gi|23496563|gb|AAN36121.1| signal recognition particle SRP14, putative [Plasmodium falciparum 3D7] >gi|326787499|gb|AEA07716.1| signal recognition particle 14 [Plasmodium falciparum]	0	0
gi|124805722|ref|XP_001350520.1| conserved Plasmodium protein [Plasmodium falciparum 3D7] >gi|23496643|gb|AAN36200.1| conserved Plasmodium protein [Plasmodium falciparum 3D7]	0	0
gi|124806463|ref|XP_001350730.1| asparagine/aspartate rich protein, putative [Plasmodium falciparum 3D7] >gi|23496857|gb|AAN36410.1|AE014849_29 asparagine/aspartate rich protein, putative [Plasmodium falciparum 3D7]	0	0
gi|124806921|ref|XP_001350866.1| RNA binding protein, putative [Plasmodium falciparum 3D7] >gi|75015306|sp|Q8I4V2.1|RBM22_PLAF7 RecName: Full=Pre-mRNA-splicing factor PFL2310w; AltName: Full=Pre-mRNA-splicing factor RBM22 homolog >gi|23496995|gb|AAN36546.1| RNA binding protein, putative [Plasmodium falciparum 3D7]	2.79	0
gi|124806981|ref|XP_001350879.1| cutA, putative [Plasmodium falciparum 3D7] >gi|23497009|gb|AAN36559.1|AE014852_3 cutA, putative [Plasmodium falciparum 3D7]	0	0
gi|124808566|ref|XP_001348348.1| conserved Plasmodium protein, unknown function [Plasmodium falciparum 3D7] >gi|74864292|sp|Q8ILR9.1|YPF17_PLAF7 RecName: Full=Protein PF14_0175 >gi|23497240|gb|AAN36787.1| conserved Plasmodium protein, unknown function [Plasmodium falciparum 3D7]	5.29	0
gi|124809959|ref|XP_001348726.1| conserved Plasmodium protein, unknown function [Plasmodium falciparum 3D7] >gi|23497625|gb|AAN37165.1| conserved Plasmodium protein, unknown function [Plasmodium falciparum 3D7]	13.6	2.52
gi|12545457|ref|NP_075007.1| RNA polymerase beta' subunit [Euglena longa] >gi|14285750|sp|P58131.1|RPOC1_ASTLO RecName: Full=DNA-directed RNA polymerase subunit beta'; AltName: Full=PEP; AltName: Full=Plastid-encoded RNA polymerase subunit beta'; Short=RNA polymerase subunit beta' >gi|12329921|emb|CAC24618.1| RNA polymerase subunit [Euglena longa]	54.99	0
gi|125526562|gb|EAY74676.1| hypothetical protein OsI_02571 [Oryza sativa Indica Group]	2.01	0
gi|125536051|gb|EAY82539.1| hypothetical protein OsI_37761 [Oryza sativa Indica Group]	0	0
gi|125538363|gb|EAY84758.1| hypothetical protein OsI_06126 [Oryza sativa Indica Group]	37.23	0
gi|125547228|gb|EAY93050.1| hypothetical protein OsI_14850 [Oryza sativa Indica Group]	0	0
gi|125572390|gb|EAZ13905.1| hypothetical protein OsJ_03830 [Oryza sativa Japonica Group]	0	0
gi|125578732|gb|EAZ19878.1| hypothetical protein OsJ_35462 [Oryza sativa Japonica Group]	36.9	5.93
gi|126305270|ref|XP_001378285.1| PREDICTED: serine/threonine-protein kinase Kist-like [Monodelphis domestica]	7.85	0
gi|126322934|ref|XP_001368322.1| PREDICTED: probable cation-transporting ATPase 13A1 [Monodelphis domestica]	0	0
gi|126340914|ref|XP_001362308.1| PREDICTED: cationic trypsin-3-like [Monodelphis domestica]	0	0
gi|12654073|gb|AAH00845.1| Unknown (protein for IMAGE:3457769), partial [Homo sapiens]	1.19	0
gi|126651282|ref|ZP_01723489.1| permease, sodium:solute symporter family protein [Bacillus sp. B14905] >gi|126591811|gb|EAZ85894.1| permease, sodium:solute symporter family protein [Bacillus sp. B14905]	0	0
gi|126660988|ref|ZP_01732075.1| putative calcium-transporting ATPase [Cyanothece sp. CCY0110] >gi|126617728|gb|EAZ88510.1| putative calcium-transporting ATPase [Cyanothece sp. CCY0110]	0	0
gi|126661438|ref|ZP_01732496.1| hypothetical protein CY0110_14705 [Cyanothece sp. CCY0110] >gi|126617271|gb|EAZ88082.1| hypothetical protein CY0110_14705 [Cyanothece sp. CCY0110]	7.28	0
gi|12667715|ref|NP_075404.1| NADH dehydrogenase subunit 4 [Thryonomys swinderianus] >gi|12657506|emb|CAC27808.1| NADH dehydrogenase subunit 4 [Thryonomys swinderianus]	0	0
gi|126733383|ref|ZP_01749130.1| extracellular solute-binding protein, family 7 [Roseobacter sp. CCS2] >gi|126716249|gb|EBA13113.1| extracellular solute-binding protein, family 7 [Roseobacter sp. CCS2]	3.52	0
gi|126736069|ref|ZP_01751813.1| hypothetical protein RCCS2_02503 [Roseobacter sp. CCS2] >gi|126714626|gb|EBA11493.1| hypothetical protein RCCS2_02503 [Roseobacter sp. CCS2]	0	0
gi|126737014|ref|ZP_01752749.1| probable isomerase [Roseobacter sp. SK209-2-6] >gi|126721599|gb|EBA18302.1| probable isomerase [Roseobacter sp. SK209-2-6]	0	0
gi|126741049|ref|ZP_01756731.1| putative cell surface polysaccharide export ABC-2 transporter ATP-binding protein [Roseobacter sp. SK209-2-6] >gi|126717813|gb|EBA14533.1| putative cell surface polysaccharide export ABC-2 transporter ATP-binding protein [Roseobacter sp. SK209-2-6]	6.08	0
gi|126842923|gb|ABO27621.1| transcription factor MADS5 [Prunus persica] >gi|462420744|gb|EMJ25007.1| hypothetical protein PRUPE_ppa010679mg [Prunus persica]	13.99	143.02
gi|126842923|gb|ABO27621.1| transcription factor MADS5 [Prunus persica] >gi|462420744|gb|EMJ25007.1| hypothetical protein PRUPE_ppa010679mg [Prunus persica]	1.96	143.02
gi|12698210|dbj|BAB21932.1| hypothetical protein [Macaca fascicularis]	10.04	0
gi|12744950|gb|AAK06856.1|AF335723_2 formate hydrogenlyase subunit 4 [Burkholderia pseudomallei]	10.32	0
gi|127709419|gb|ABO28750.1| knotted1-like homeobox transcription factor [Prunus persica] >gi|289655992|gb|ADD14044.1| class 1 KNOTTED-like transcription factor KNOPE2 [Prunus persica]	0	0
gi|12849383|dbj|BAB28317.1| unnamed protein product [Mus musculus] >gi|12859317|dbj|BAB31609.1| unnamed protein product [Mus musculus]	0	0
gi|13172242|gb|AAK14060.1|AF239177_1 major latex-like protein [Prunus persica] >gi|462420587|gb|EMJ24850.1| hypothetical protein PRUPE_ppa012742mg [Prunus persica]	11.21	19.47
gi|1323710|gb|AAC00526.1| ribosomal protein S3, partial (mitochondrion) [Petunia sp.]	50.78	0
gi|13346178|gb|AAK19611.1|AF336278_1 BNLGHi233 [Gossypium hirsutum]	354.78	2.14
gi|13374872|emb|CAC34506.1| mannosyltransferase-like protein [Arabidopsis thaliana]	6.08	0
gi|13383446|gb|AAK20986.1| phytochrome A [Smilax rotundifolia]	18.16	0
gi|133948468|gb|ABO43961.1| GAST1 [Euphorbia pulcherrima]	172.25	0
gi|134038638|gb|ABO48392.1| DNA polymerase catalytic subunit [Wood mouse herpesvirus]	1.6	0
gi|134046135|ref|YP_001097621.1| hypothetical protein MmarC5_1104 [Methanococcus maripaludis C5] >gi|132663760|gb|ABO35406.1| conserved hypothetical protein [Methanococcus maripaludis C5]	13.8	0
gi|134046135|ref|YP_001097621.1| hypothetical protein MmarC5_1104 [Methanococcus maripaludis C5] >gi|132663760|gb|ABO35406.1| conserved hypothetical protein [Methanococcus maripaludis C5]	5.58	0
gi|134078495|emb|CAK40417.1| hypothetical protein An09g06265 [Aspergillus niger]	0	0
gi|134101220|ref|YP_001106881.1| hypothetical protein SACE_4688 [Saccharopolyspora erythraea NRRL 2338] >gi|133913843|emb|CAM03956.1| conserved hypothetical protein, glycine-rich repeat [Saccharopolyspora erythraea NRRL 2338]	0	0
gi|134117792|ref|XP_772277.1| hypothetical protein CNBL1450 [Cryptococcus neoformans var. neoformans B-3501A] >gi|50254890|gb|EAL17630.1| hypothetical protein CNBL1450 [Cryptococcus neoformans var. neoformans B-3501A]	6.83	0
gi|134286711|dbj|BAF50334.1| hypothetical protein [Crucihimalaya wallichii] >gi|134286725|dbj|BAF50348.1| hypothetical protein [Crucihimalaya wallichii] >gi|134286888|dbj|BAF50509.1| hypothetical protein [Lepidium virginicum] >gi|134286902|dbj|BAF50523.1| hypothetical protein [Lepidium virginicum] >gi|134286977|dbj|BAF50597.1| hypothetical protein [Lobularia maritima] >gi|134286991|dbj|BAF50611.1…	0	0
gi|134299059|ref|YP_001112555.1| virulence-associated E family protein [Desulfotomaculum reducens MI-1] >gi|134051759|gb|ABO49730.1| virulence-associated E family protein [Desulfotomaculum reducens MI-1]	0	0
gi|134300874|ref|YP_001114370.1| hypothetical protein Dred_3043 [Desulfotomaculum reducens MI-1] >gi|134053574|gb|ABO51545.1| hypothetical protein Dred_3043 [Desulfotomaculum reducens MI-1]	0	0
gi|1345202|gb|AAB36252.1| retrotransposon peptide {Ty1-copia retrotransposon element, clone Mel 77} [Vicia melanops, leaves, Peptide Transposon Partial, 76 aa]	0	0
gi|13507953|ref|NP_109902.1| hypothetical protein MPN214 [Mycoplasma pneumoniae M129] >gi|377822526|ref|YP_005175452.1| hypothetical protein MPNA2140 [Mycoplasma pneumoniae 309] >gi|479052994|ref|YP_007347826.1| hypothetical protein C985_0212 [Mycoplasma pneumoniae M129-B7] >gi|2496287|sp|P75555.1|Y214_MYCPN RecName: Full=Uncharacterized protein MG076 homolog >gi|1674320|gb|AAB96265.1| conserved …	0	0
gi|13508124|ref|NP_110073.1| hypothetical protein MPN385 [Mycoplasma pneumoniae M129] >gi|377822700|ref|YP_005175626.1| hypothetical protein MPNA3850 [Mycoplasma pneumoniae 309] >gi|385326965|ref|YP_005881397.1| hypothetical protein MPNE_0446 [Mycoplasma pneumoniae FH] >gi|479053148|ref|YP_007347980.1| hypothetical protein C985_0388 [Mycoplasma pneumoniae M129-B7] >gi|2496355|sp|P75397.1|Y385_MYC…	18.7	0
gi|13508180|ref|NP_110129.1| hypothetical protein MPN441 [Mycoplasma pneumoniae M129] >gi|11135674|sp|P75337.1|Y441_MYCPN RecName: Full=Uncharacterized protein MPN_441 >gi|1674083|gb|AAB96048.1| conserved hypothetical protein [Mycoplasma pneumoniae M129]	1.41	0
gi|13541943|ref|NP_111631.1| NADH dehydrogenase subunit H [Thermoplasma volcanium GSS1] >gi|14325374|dbj|BAB60278.1| NADH dehydrogenase I chain E [Thermoplasma volcanium GSS1]	3.45	0
gi|13541943|ref|NP_111631.1| NADH dehydrogenase subunit H [Thermoplasma volcanium GSS1] >gi|14325374|dbj|BAB60278.1| NADH dehydrogenase I chain E [Thermoplasma volcanium GSS1]	55.39	0
gi|13543780|gb|AAH06039.1| Rpl10a protein [Mus musculus] >gi|119624237|gb|EAX03832.1| ribosomal protein L10a, isoform CRA_b [Homo sapiens] >gi|119624238|gb|EAX03833.1| ribosomal protein L10a, isoform CRA_b [Homo sapiens] >gi|119624239|gb|EAX03834.1| ribosomal protein L10a, isoform CRA_b [Homo sapiens] >gi|148690621|gb|EDL22568.1| mCG18533, isoform CRA_b [Mus musculus] >gi|149043471|gb|EDL96922.1|…	0	0
gi|1362107|pir||S56313 GUT8-2a protein - common tobacco	1.4	0
gi|14028611|gb|AAK52430.1|AF280099_2 ATP synthase gamma-subunit [Candidatus Carsonella ruddii]	0	0
gi|14041825|dbj|BAB55002.1| nitrate reductase [Prunus persica] >gi|462422264|gb|EMJ26527.1| hypothetical protein PRUPE_ppa001113mg [Prunus persica]	14.15	0
gi|14041825|dbj|BAB55002.1| nitrate reductase [Prunus persica] >gi|462422264|gb|EMJ26527.1| hypothetical protein PRUPE_ppa001113mg [Prunus persica]	20.25	0
gi|14041825|dbj|BAB55002.1| nitrate reductase [Prunus persica] >gi|462422264|gb|EMJ26527.1| hypothetical protein PRUPE_ppa001113mg [Prunus persica]	0	0
gi|14041825|dbj|BAB55002.1| nitrate reductase [Prunus persica] >gi|462422264|gb|EMJ26527.1| hypothetical protein PRUPE_ppa001113mg [Prunus persica]	1.21	0
gi|14041827|dbj|BAB55003.1| nitrite reductase [Prunus persica]	3.36	0
gi|14041827|dbj|BAB55003.1| nitrite reductase [Prunus persica]	7.48	0
gi|141028|sp|P04540.1|NU5M_TRYBB RecName: Full=NADH-ubiquinone oxidoreductase chain 5; AltName: Full=NADH dehydrogenase subunit 5 >gi|343540|gb|AAB59225.1| NADH dehydrogenase subunit 5 [Trypanosoma brucei] >gi|6015581|emb|CAB57807.1| unnamed protein product [Trypanosoma brucei]	2.65	0
gi|141028|sp|P04540.1|NU5M_TRYBB RecName: Full=NADH-ubiquinone oxidoreductase chain 5; AltName: Full=NADH dehydrogenase subunit 5 >gi|343540|gb|AAB59225.1| NADH dehydrogenase subunit 5 [Trypanosoma brucei] >gi|6015581|emb|CAB57807.1| unnamed protein product [Trypanosoma brucei]	0	0
gi|14488268|dbj|BAB60900.1| actin [Ipomoea nil]	15.38	46.67
gi|145048799|gb|ABP35417.1| ORF49h [Pinus koraiensis]	7.18	0
gi|145226089|ref|YP_001136743.1| sulfatase [Mycobacterium gilvum PYR-GCK] >gi|145218552|gb|ABP47955.1| sulfatase [Mycobacterium gilvum PYR-GCK]	0	0
gi|145297288|ref|YP_001140129.1| hypothetical protein ASA_0186 [Aeromonas salmonicida subsp. salmonicida A449] >gi|418362041|ref|ZP_12962685.1| hypothetical protein IYQ_16994 [Aeromonas salmonicida subsp. salmonicida 01-B526] >gi|142850060|gb|ABO88381.1| conserved hypothetical protein [Aeromonas salmonicida subsp. salmonicida A449] >gi|356686676|gb|EHI51269.1| hypothetical protein IYQ_16994 [Aero…	6.36	0
gi|145300881|ref|YP_001143722.1| hypothetical protein ASA_4027 [Aeromonas salmonicida subsp. salmonicida A449] >gi|418361437|ref|ZP_12962092.1| hypothetical protein IYQ_13793 [Aeromonas salmonicida subsp. salmonicida 01-B526] >gi|142853653|gb|ABO91974.1| conserved hypothetical protein [Aeromonas salmonicida subsp. salmonicida A449] >gi|356687467|gb|EHI52049.1| hypothetical protein IYQ_13793 [Aero…	85.35	0
gi|145334271|ref|NP_001078516.1| histone H3 [Arabidopsis thaliana] >gi|332661756|gb|AEE87156.1| histone H3 [Arabidopsis thaliana]	0	50.42
gi|145360279|ref|NP_180014.2| adenine nucleotide alpha hydrolase domain-containing protein kinase [Arabidopsis thaliana] >gi|91806264|gb|ABE65860.1| protein kinase family protein [Arabidopsis thaliana] >gi|330252473|gb|AEC07567.1| adenine nucleotide alpha hydrolase domain-containing protein kinase [Arabidopsis thaliana]	11.85	0
gi|145473851|ref|XP_001462589.1| hypothetical protein [Paramecium tetraurelia strain d4-2] >gi|124430429|emb|CAK95216.1| unnamed protein product [Paramecium tetraurelia]	1.07	0
gi|145476063|ref|XP_001424054.1| hypothetical protein [Paramecium tetraurelia strain d4-2] >gi|124391116|emb|CAK56656.1| unnamed protein product [Paramecium tetraurelia]	96.38	0
gi|145479473|ref|XP_001425759.1| hypothetical protein [Paramecium tetraurelia strain d4-2] >gi|124392831|emb|CAK58361.1| unnamed protein product [Paramecium tetraurelia]	0	0
gi|145484501|ref|XP_001428260.1| hypothetical protein [Paramecium tetraurelia strain d4-2] >gi|124395345|emb|CAK60862.1| unnamed protein product [Paramecium tetraurelia]	0	0
gi|145486313|ref|XP_001429163.1| hypothetical protein [Paramecium tetraurelia strain d4-2] >gi|124396254|emb|CAK61765.1| unnamed protein product [Paramecium tetraurelia]	12.58	0
gi|145486846|ref|XP_001429429.1| hypothetical protein [Paramecium tetraurelia strain d4-2] >gi|124396521|emb|CAK62031.1| unnamed protein product [Paramecium tetraurelia]	0.89	0
gi|145488639|ref|XP_001430323.1| hypothetical protein [Paramecium tetraurelia strain d4-2] >gi|124397420|emb|CAK62925.1| unnamed protein product [Paramecium tetraurelia]	16.27	35.79
gi|145488769|ref|XP_001430388.1| hypothetical protein [Paramecium tetraurelia strain d4-2] >gi|124397485|emb|CAK62990.1| unnamed protein product [Paramecium tetraurelia]	6.76	0
gi|145489617|ref|XP_001430810.1| hypothetical protein [Paramecium tetraurelia strain d4-2] >gi|124397911|emb|CAK63412.1| unnamed protein product [Paramecium tetraurelia]	9.1	0
gi|145495615|ref|XP_001433800.1| hypothetical protein [Paramecium tetraurelia strain d4-2] >gi|124400920|emb|CAK66403.1| unnamed protein product [Paramecium tetraurelia]	1.23	0
gi|145496059|ref|XP_001434021.1| hypothetical protein [Paramecium tetraurelia strain d4-2] >gi|124401143|emb|CAK66624.1| unnamed protein product [Paramecium tetraurelia]	0	0
gi|145497084|ref|XP_001434531.1| hypothetical protein [Paramecium tetraurelia strain d4-2] >gi|124401658|emb|CAK67134.1| unnamed protein product [Paramecium tetraurelia]	20.92	0
gi|145503926|ref|XP_001437935.1| hypothetical protein [Paramecium tetraurelia strain d4-2] >gi|124405096|emb|CAK70538.1| unnamed protein product [Paramecium tetraurelia]	0	0
gi|145504114|ref|XP_001438029.1| hypothetical protein [Paramecium tetraurelia strain d4-2] >gi|124405190|emb|CAK70632.1| unnamed protein product [Paramecium tetraurelia]	0	0
gi|145504428|ref|XP_001438186.1| hypothetical protein [Paramecium tetraurelia strain d4-2] >gi|124405347|emb|CAK70789.1| unnamed protein product [Paramecium tetraurelia]	28.21	0
gi|145508383|ref|XP_001440141.1| hypothetical protein [Paramecium tetraurelia strain d4-2] >gi|124407347|emb|CAK72744.1| unnamed protein product [Paramecium tetraurelia]	14.22	0
gi|145509403|ref|XP_001440640.1| hypothetical protein [Paramecium tetraurelia strain d4-2] >gi|124407868|emb|CAK73243.1| unnamed protein product [Paramecium tetraurelia]	127.82	0
gi|145509465|ref|XP_001440671.1| hypothetical protein [Paramecium tetraurelia strain d4-2] >gi|124407899|emb|CAK73274.1| unnamed protein product [Paramecium tetraurelia]	0	0
gi|145509637|ref|XP_001440757.1| hypothetical protein [Paramecium tetraurelia strain d4-2] >gi|124407985|emb|CAK73360.1| unnamed protein product [Paramecium tetraurelia]	16.38	0
gi|145511824|ref|XP_001441834.1| hypothetical protein [Paramecium tetraurelia strain d4-2] >gi|124409095|emb|CAK74437.1| unnamed protein product [Paramecium tetraurelia]	0	0
gi|145512080|ref|XP_001441960.1| hypothetical protein [Paramecium tetraurelia strain d4-2] >gi|124409225|emb|CAK74563.1| unnamed protein product [Paramecium tetraurelia]	6.08	0
gi|145515882|ref|XP_001443835.1| hypothetical protein [Paramecium tetraurelia strain d4-2] >gi|124411235|emb|CAK76438.1| unnamed protein product [Paramecium tetraurelia]	3.49	0
gi|145516536|ref|XP_001444157.1| hypothetical protein [Paramecium tetraurelia strain d4-2] >gi|124411567|emb|CAK76760.1| unnamed protein product [Paramecium tetraurelia]	3.03	0
gi|145517095|ref|XP_001444436.1| hypothetical protein [Paramecium tetraurelia strain d4-2] >gi|124411847|emb|CAK77039.1| unnamed protein product [Paramecium tetraurelia]	43	0
gi|145518073|ref|XP_001444914.1| hypothetical protein [Paramecium tetraurelia strain d4-2] >gi|124412347|emb|CAK77517.1| unnamed protein product [Paramecium tetraurelia]	23.82	0
gi|145518317|ref|XP_001445036.1| hypothetical protein [Paramecium tetraurelia strain d4-2] >gi|124412469|emb|CAK77639.1| unnamed protein product [Paramecium tetraurelia]	7.3	0
gi|145519361|ref|XP_001445547.1| hypothetical protein [Paramecium tetraurelia strain d4-2] >gi|124413002|emb|CAK78150.1| unnamed protein product [Paramecium tetraurelia]	0	0
gi|145519631|ref|XP_001445681.1| hypothetical protein [Paramecium tetraurelia strain d4-2] >gi|124413138|emb|CAK78284.1| unnamed protein product [Paramecium tetraurelia]	11.14	0
gi|145520166|ref|XP_001445944.1| hypothetical protein [Paramecium tetraurelia strain d4-2] >gi|124413410|emb|CAK78547.1| unnamed protein product [Paramecium tetraurelia]	7.32	0
gi|145520347|ref|XP_001446029.1| hypothetical protein [Paramecium tetraurelia strain d4-2] >gi|124413506|emb|CAK78632.1| unnamed protein product [Paramecium tetraurelia]	232.54	0
gi|145520409|ref|XP_001446060.1| hypothetical protein [Paramecium tetraurelia strain d4-2] >gi|124413537|emb|CAK78663.1| unnamed protein product [Paramecium tetraurelia]	5.71	0
gi|145526477|ref|XP_001449047.1| hypothetical protein [Paramecium tetraurelia strain d4-2] >gi|124416618|emb|CAK81650.1| unnamed protein product [Paramecium tetraurelia]	0	0
gi|145526539|ref|XP_001449075.1| hypothetical protein [Paramecium tetraurelia strain d4-2] >gi|124416652|emb|CAK81678.1| unnamed protein product [Paramecium tetraurelia]	0	0
gi|145526947|ref|XP_001449279.1| hypothetical protein [Paramecium tetraurelia strain d4-2] >gi|124416856|emb|CAK81882.1| unnamed protein product [Paramecium tetraurelia]	3.53	0
gi|145528504|ref|XP_001450046.1| hypothetical protein [Paramecium tetraurelia strain d4-2] >gi|124417646|emb|CAK82649.1| unnamed protein product [Paramecium tetraurelia]	43.89	0
gi|145529037|ref|XP_001450307.1| hypothetical protein [Paramecium tetraurelia strain d4-2] >gi|124417918|emb|CAK82910.1| unnamed protein product [Paramecium tetraurelia]	10.95	0
gi|145531545|ref|XP_001451539.1| hypothetical protein [Paramecium tetraurelia strain d4-2] >gi|124419194|emb|CAK84142.1| unnamed protein product [Paramecium tetraurelia]	156.63	0
gi|145532517|ref|XP_001452014.1| hypothetical protein [Paramecium tetraurelia strain d4-2] >gi|124419691|emb|CAK84617.1| unnamed protein product [Paramecium tetraurelia]	6.01	0
gi|145532873|ref|XP_001452190.1| hypothetical protein [Paramecium tetraurelia strain d4-2] >gi|124419871|emb|CAK84793.1| unnamed protein product [Paramecium tetraurelia]	5.08	0
gi|145534592|ref|XP_001453040.1| hypothetical protein [Paramecium tetraurelia strain d4-2] >gi|124420740|emb|CAK85643.1| unnamed protein product [Paramecium tetraurelia]	0	0
gi|145539824|ref|XP_001455602.1| hypothetical protein [Paramecium tetraurelia strain d4-2] >gi|124423410|emb|CAK88205.1| unnamed protein product [Paramecium tetraurelia]	6.88	0
gi|145541305|ref|XP_001456341.1| hypothetical protein [Paramecium tetraurelia strain d4-2] >gi|124424152|emb|CAK88944.1| unnamed protein product [Paramecium tetraurelia]	0	0
gi|145542624|ref|XP_001456999.1| hypothetical protein [Paramecium tetraurelia strain d4-2] >gi|124424813|emb|CAK89602.1| unnamed protein product [Paramecium tetraurelia]	3.02	0
gi|145546578|ref|XP_001458972.1| hypothetical protein [Paramecium tetraurelia strain d4-2] >gi|124426794|emb|CAK91575.1| unnamed protein product [Paramecium tetraurelia]	0	0
gi|145547340|ref|XP_001459352.1| hypothetical protein [Paramecium tetraurelia strain d4-2] >gi|124427176|emb|CAK91955.1| unnamed protein product [Paramecium tetraurelia]	11.35	0
gi|145548595|ref|XP_001459978.1| hypothetical protein [Paramecium tetraurelia strain d4-2] >gi|124427805|emb|CAK92581.1| unnamed protein product [Paramecium tetraurelia]	3.35	0
gi|145548595|ref|XP_001459978.1| hypothetical protein [Paramecium tetraurelia strain d4-2] >gi|124427805|emb|CAK92581.1| unnamed protein product [Paramecium tetraurelia]	0	0
gi|145590049|ref|YP_001156646.1| organic solvent tolerance protein [Polynucleobacter necessarius subsp. asymbioticus QLW-P1DMWA-1] >gi|145048455|gb|ABP35082.1| Organic solvent tolerance protein [Polynucleobacter necessarius subsp. asymbioticus QLW-P1DMWA-1]	35.79	0
gi|146161862|ref|XP_001008044.2| hypothetical protein TTHERM_00002630 [Tetrahymena thermophila] >gi|146146567|gb|EAR87799.2| hypothetical protein TTHERM_00002630 [Tetrahymena thermophila SB210]	6.93	0
gi|146164888|ref|XP_001471316.1| hypothetical protein TTHERM_00227539 [Tetrahymena thermophila] >gi|146145637|gb|EDK31792.1| hypothetical protein TTHERM_00227539 [Tetrahymena thermophila SB210]	18.08	0
gi|146165185|ref|XP_001014578.2| conserved hypothetical protein [Tetrahymena thermophila] >gi|146145491|gb|EAR94473.2| conserved hypothetical protein [Tetrahymena thermophila SB210]	8.3	0
gi|146179016|ref|XP_001020502.2| hypothetical protein TTHERM_00218300 [Tetrahymena thermophila] >gi|146144546|gb|EAS00257.2| hypothetical protein TTHERM_00218300 [Tetrahymena thermophila SB210]	0	0
gi|146182746|ref|XP_001025151.2| hypothetical protein TTHERM_00684500 [Tetrahymena thermophila] >gi|146143716|gb|EAS04906.2| hypothetical protein TTHERM_00684500 [Tetrahymena thermophila SB210]	5.36	0
gi|146185114|ref|XP_001030983.2| zinc finger protein [Tetrahymena thermophila] >gi|146142731|gb|EAR83320.2| zinc finger protein [Tetrahymena thermophila SB210]	5.79	0
gi|146279910|ref|YP_001170068.1| hypothetical protein Rsph17025_3909 [Rhodobacter sphaeroides ATCC 17025] >gi|145558151|gb|ABP72763.1| hypothetical protein Rsph17025_3909 [Rhodobacter sphaeroides ATCC 17025]	0	0
gi|146294056|ref|YP_001184480.1| hypothetical protein Sputcn32_2966 [Shewanella putrefaciens CN-32] >gi|145565746|gb|ABP76681.1| hypothetical protein Sputcn32_2966 [Shewanella putrefaciens CN-32]	4.19	0
gi|146295546|ref|YP_001179317.1| hypothetical protein [Caldicellulosiruptor saccharolyticus DSM 8903] >gi|145409122|gb|ABP66126.1| protein of unknown function DUF324 [Caldicellulosiruptor saccharolyticus DSM 8903]	0.94	0
gi|146331041|gb|ABQ23238.1| hypothetical protein [Aphelenchus avenae]	0	0
gi|146413689|ref|XP_001482815.1| hypothetical protein PGUG_04770 [Meyerozyma guilliermondii ATCC 6260]	0	0
gi|146414241|ref|XP_001483091.1| hypothetical protein PGUG_05045 [Meyerozyma guilliermondii ATCC 6260]	0	0
gi|147766680|emb|CAN60755.1| hypothetical protein VITISV_041985 [Vitis vinifera]	0	0
gi|147766680|emb|CAN60755.1| hypothetical protein VITISV_041985 [Vitis vinifera]	6.83	0
gi|147767515|emb|CAN66712.1| hypothetical protein VITISV_041525 [Vitis vinifera]	41.5	0
gi|147768994|emb|CAN71286.1| hypothetical protein VITISV_007003 [Vitis vinifera]	20.03	9.25
gi|147769086|emb|CAN60765.1| hypothetical protein VITISV_011927 [Vitis vinifera]	20.19	0
gi|147770030|emb|CAN72143.1| hypothetical protein VITISV_036307 [Vitis vinifera]	66.23	0
gi|147770056|emb|CAN72135.1| hypothetical protein VITISV_017100 [Vitis vinifera]	0	0
gi|147771141|emb|CAN74183.1| hypothetical protein VITISV_034261 [Vitis vinifera]	2.92	0
gi|147773981|emb|CAN65118.1| hypothetical protein VITISV_034993 [Vitis vinifera]	2.07	0
gi|147774245|emb|CAN61417.1| hypothetical protein VITISV_009790 [Vitis vinifera]	0	0
gi|147774245|emb|CAN61417.1| hypothetical protein VITISV_009790 [Vitis vinifera]	0	0
gi|147774245|emb|CAN61417.1| hypothetical protein VITISV_009790 [Vitis vinifera]	6.7	0
gi|147774435|emb|CAN59949.1| hypothetical protein VITISV_043423 [Vitis vinifera]	0	8.74
gi|147774435|emb|CAN59949.1| hypothetical protein VITISV_043423 [Vitis vinifera]	6.08	8.74
gi|147774580|emb|CAN67823.1| hypothetical protein VITISV_028004 [Vitis vinifera]	11.39	0
gi|147774744|emb|CAN68114.1| hypothetical protein VITISV_023357 [Vitis vinifera]	1.51	0
gi|147775536|emb|CAN73827.1| hypothetical protein VITISV_003176 [Vitis vinifera]	0	0
gi|147777311|emb|CAN69303.1| hypothetical protein VITISV_000336 [Vitis vinifera] >gi|147777536|emb|CAN75941.1| hypothetical protein VITISV_040962 [Vitis vinifera]	1.22	0
gi|147780473|emb|CAN66817.1| hypothetical protein VITISV_034310 [Vitis vinifera]	9.46	0
gi|147782930|emb|CAN65591.1| hypothetical protein VITISV_042091 [Vitis vinifera]	4.37	0
gi|147783375|emb|CAN59884.1| hypothetical protein VITISV_026166 [Vitis vinifera]	33.72	14.53
gi|147783627|emb|CAN68148.1| hypothetical protein VITISV_035665 [Vitis vinifera]	0	21.11
gi|147783627|emb|CAN68148.1| hypothetical protein VITISV_035665 [Vitis vinifera]	0	21.11
gi|147783627|emb|CAN68148.1| hypothetical protein VITISV_035665 [Vitis vinifera]	3.77	21.11
gi|147783627|emb|CAN68148.1| hypothetical protein VITISV_035665 [Vitis vinifera]	0	21.11
gi|147783627|emb|CAN68148.1| hypothetical protein VITISV_035665 [Vitis vinifera]	7.35	21.11
gi|147783627|emb|CAN68148.1| hypothetical protein VITISV_035665 [Vitis vinifera]	0	21.11
gi|147784237|emb|CAN75040.1| hypothetical protein VITISV_026478 [Vitis vinifera]	4.46	0
gi|147785726|emb|CAN68682.1| hypothetical protein VITISV_024814 [Vitis vinifera]	0	0
gi|147785835|emb|CAN73071.1| hypothetical protein VITISV_032383 [Vitis vinifera]	8.59	0
gi|147787098|emb|CAN62741.1| hypothetical protein VITISV_037318 [Vitis vinifera]	69.19	0
gi|147787812|emb|CAN73857.1| hypothetical protein VITISV_037898 [Vitis vinifera]	14.53	0
gi|147788070|emb|CAN75974.1| hypothetical protein VITISV_028848 [Vitis vinifera]	0	0
gi|147788164|emb|CAN71595.1| hypothetical protein VITISV_010143 [Vitis vinifera]	0	0
gi|147788621|emb|CAN67588.1| hypothetical protein VITISV_036280 [Vitis vinifera]	0	0
gi|147788659|emb|CAN61012.1| hypothetical protein VITISV_038446 [Vitis vinifera]	1.1	0
gi|147788659|emb|CAN61012.1| hypothetical protein VITISV_038446 [Vitis vinifera]	0	0
gi|147789349|emb|CAN62351.1| hypothetical protein VITISV_004945 [Vitis vinifera]	0	0
gi|147790107|emb|CAN61039.1| hypothetical protein VITISV_018673 [Vitis vinifera]	1.09	0
gi|147790169|emb|CAN70123.1| hypothetical protein VITISV_033217 [Vitis vinifera]	3.68	10.12
gi|147790305|emb|CAN63320.1| hypothetical protein VITISV_026425 [Vitis vinifera]	0	0
gi|147790740|emb|CAN63572.1| hypothetical protein VITISV_037238 [Vitis vinifera]	0.81	0
gi|147790925|emb|CAN70493.1| hypothetical protein VITISV_002330 [Vitis vinifera]	0.63	0
gi|147791341|emb|CAN61840.1| hypothetical protein VITISV_018859 [Vitis vinifera]	0	0
gi|147791344|emb|CAN66054.1| hypothetical protein VITISV_009511 [Vitis vinifera]	0	0
gi|147795729|emb|CAN74236.1| hypothetical protein VITISV_004916 [Vitis vinifera]	19.81	0
gi|147795861|emb|CAN74229.1| hypothetical protein VITISV_000584 [Vitis vinifera]	1.71	0
gi|147795862|emb|CAN74230.1| hypothetical protein VITISV_000585 [Vitis vinifera]	8.24	34.52
gi|147795862|emb|CAN74230.1| hypothetical protein VITISV_000585 [Vitis vinifera]	22.13	34.52
gi|147795862|emb|CAN74230.1| hypothetical protein VITISV_000585 [Vitis vinifera]	42.82	34.52
gi|147795862|emb|CAN74230.1| hypothetical protein VITISV_000585 [Vitis vinifera]	0	34.52
gi|147797927|emb|CAN60706.1| hypothetical protein VITISV_043852 [Vitis vinifera]	0	0
gi|147799195|emb|CAN65773.1| hypothetical protein VITISV_030410 [Vitis vinifera]	10.4	0
gi|147799445|emb|CAN63464.1| hypothetical protein VITISV_009629 [Vitis vinifera]	10.96	6.85
gi|147799875|emb|CAN77322.1| hypothetical protein VITISV_002172 [Vitis vinifera]	0	0
gi|147800264|emb|CAN70932.1| hypothetical protein VITISV_040966 [Vitis vinifera]	0	0
gi|147801787|emb|CAN74536.1| hypothetical protein VITISV_023111 [Vitis vinifera]	0	0
gi|147801791|emb|CAN67915.1| hypothetical protein VITISV_027926 [Vitis vinifera]	3.19	0
gi|147801872|emb|CAN63908.1| hypothetical protein VITISV_044218 [Vitis vinifera]	0	12.23
gi|147804843|emb|CAN66875.1| hypothetical protein VITISV_009275 [Vitis vinifera]	43.29	0
gi|147809585|emb|CAN64494.1| hypothetical protein VITISV_018031 [Vitis vinifera]	7.18	4.49
gi|147810165|emb|CAN66898.1| hypothetical protein VITISV_037436 [Vitis vinifera]	3.41	0
gi|147810225|emb|CAN73528.1| hypothetical protein VITISV_035795 [Vitis vinifera]	0	0
gi|147811718|emb|CAN77256.1| hypothetical protein VITISV_008352 [Vitis vinifera]	0.88	0
gi|147815490|emb|CAN65986.1| hypothetical protein VITISV_042143 [Vitis vinifera]	0	0
gi|147816465|emb|CAN64051.1| hypothetical protein VITISV_019945 [Vitis vinifera]	10.27	0
gi|147817638|emb|CAN64497.1| hypothetical protein VITISV_004037 [Vitis vinifera]	409.72	0
gi|147817694|emb|CAN77878.1| hypothetical protein VITISV_004502 [Vitis vinifera]	3.36	0
gi|147818796|emb|CAN67284.1| hypothetical protein VITISV_021596 [Vitis vinifera]	6.15	0
gi|147819217|emb|CAN66908.1| hypothetical protein VITISV_035419 [Vitis vinifera]	0.58	0
gi|147819296|emb|CAN68963.1| hypothetical protein VITISV_019278 [Vitis vinifera]	26.21	0
gi|147819868|emb|CAN69498.1| hypothetical protein VITISV_027059 [Vitis vinifera]	3.07	0
gi|147820839|emb|CAN65188.1| hypothetical protein VITISV_004365 [Vitis vinifera]	0	2.71
gi|147821799|emb|CAN72602.1| hypothetical protein VITISV_012985 [Vitis vinifera]	0	0
gi|147827119|emb|CAN62181.1| hypothetical protein VITISV_044399 [Vitis vinifera]	0	0
gi|147828248|emb|CAN68665.1| hypothetical protein VITISV_030440 [Vitis vinifera]	0	0
gi|147828770|emb|CAN72923.1| hypothetical protein VITISV_026987 [Vitis vinifera]	77.77	0
gi|147834713|emb|CAN72709.1| hypothetical protein VITISV_018095 [Vitis vinifera]	0	0
gi|147836479|emb|CAN66359.1| hypothetical protein VITISV_018312 [Vitis vinifera]	8.49	0
gi|147838854|emb|CAN63534.1| hypothetical protein VITISV_001206 [Vitis vinifera]	7.04	0
gi|147839067|emb|CAN59772.1| hypothetical protein VITISV_029147 [Vitis vinifera]	40.04	0
gi|147839415|emb|CAN74454.1| hypothetical protein VITISV_026975 [Vitis vinifera]	0	0
gi|147841034|emb|CAN77483.1| hypothetical protein VITISV_040059 [Vitis vinifera]	0	9.71
gi|147841260|emb|CAN75612.1| hypothetical protein VITISV_022290 [Vitis vinifera]	0	5.34
gi|147841801|emb|CAN62203.1| hypothetical protein VITISV_002204 [Vitis vinifera]	0	28.58
gi|147841847|emb|CAN60749.1| hypothetical protein VITISV_043463 [Vitis vinifera]	53.43	9.76
gi|147841860|emb|CAN69231.1| hypothetical protein VITISV_008803 [Vitis vinifera]	58.55	3.32
gi|147841860|emb|CAN69231.1| hypothetical protein VITISV_008803 [Vitis vinifera]	60.74	3.32
gi|147841861|emb|CAN69232.1| hypothetical protein VITISV_008804 [Vitis vinifera]	0	0
gi|147843192|emb|CAN78447.1| hypothetical protein VITISV_026810 [Vitis vinifera]	0	0
gi|147843910|emb|CAN83719.1| hypothetical protein VITISV_017077 [Vitis vinifera]	0	0
gi|147844192|emb|CAN82685.1| hypothetical protein VITISV_000485 [Vitis vinifera]	0	0
gi|147844250|emb|CAN82122.1| hypothetical protein VITISV_009093 [Vitis vinifera]	0	0
gi|147845303|emb|CAN79061.1| hypothetical protein VITISV_024577 [Vitis vinifera]	0	28.23
gi|147845303|emb|CAN79061.1| hypothetical protein VITISV_024577 [Vitis vinifera]	0	28.23
gi|147845303|emb|CAN79061.1| hypothetical protein VITISV_024577 [Vitis vinifera]	6.57	28.23
gi|147845303|emb|CAN79061.1| hypothetical protein VITISV_024577 [Vitis vinifera]	54.23	28.23
gi|147845493|emb|CAN82727.1| hypothetical protein VITISV_040324 [Vitis vinifera]	5.22	0
gi|147845547|emb|CAN78493.1| hypothetical protein VITISV_037041 [Vitis vinifera]	0	0
gi|147852312|emb|CAN82221.1| hypothetical protein VITISV_015226 [Vitis vinifera]	3.52	0
gi|147856338|emb|CAN79634.1| hypothetical protein VITISV_005880 [Vitis vinifera]	0	0
gi|147856468|emb|CAN80774.1| hypothetical protein VITISV_042330 [Vitis vinifera]	4.51	0
gi|147856502|emb|CAN78643.1| hypothetical protein VITISV_031742 [Vitis vinifera]	0	0
gi|147856641|emb|CAN82460.1| hypothetical protein VITISV_005515 [Vitis vinifera]	1.48	0
gi|147857446|emb|CAN78649.1| hypothetical protein VITISV_036363 [Vitis vinifera]	5.39	20.83
gi|147858105|emb|CAN81016.1| hypothetical protein VITISV_025518 [Vitis vinifera]	185.68	0
gi|147858105|emb|CAN81016.1| hypothetical protein VITISV_025518 [Vitis vinifera]	0.01	0
gi|147860334|emb|CAN81868.1| hypothetical protein VITISV_014086 [Vitis vinifera]	0	0
gi|147861527|emb|CAN83584.1| hypothetical protein VITISV_008472 [Vitis vinifera]	8.82	8.75
gi|147861744|emb|CAN83166.1| hypothetical protein VITISV_044158 [Vitis vinifera]	95.23	0
gi|147862031|emb|CAN80895.1| hypothetical protein VITISV_031817 [Vitis vinifera]	2.57	9.86
gi|147862093|emb|CAN80881.1| hypothetical protein VITISV_018650 [Vitis vinifera]	0	0
gi|147863592|emb|CAN79776.1| hypothetical protein VITISV_013614 [Vitis vinifera]	0	27.38
gi|147864201|emb|CAN83026.1| hypothetical protein VITISV_039682 [Vitis vinifera]	0	0
gi|147864559|emb|CAN82626.1| hypothetical protein VITISV_044103 [Vitis vinifera]	0.92	0
gi|147865038|emb|CAN78967.1| hypothetical protein VITISV_027273 [Vitis vinifera]	82.34	0
gi|147866235|emb|CAN82041.1| hypothetical protein VITISV_033522 [Vitis vinifera]	12.16	0
gi|147866931|emb|CAN83063.1| hypothetical protein VITISV_010308 [Vitis vinifera]	0	0
gi|14787421|emb|CAC44218.1| putative ribosomal protein S27 protein [Oncorhynchus mykiss]	6.43	0
gi|147901879|ref|NP_001089641.1| phosphodiesterase 9A [Xenopus laevis] >gi|68534871|gb|AAH99362.1| MGC116558 protein [Xenopus laevis]	0	0
gi|148229642|ref|NP_001080014.1| guanylate binding protein 4 [Xenopus laevis] >gi|37589374|gb|AAH59315.1| MGC68996 protein [Xenopus laevis]	3.09	0
gi|148237366|ref|NP_001079300.1| corticotropin-releasing factor receptor 2 [Xenopus laevis] >gi|3023564|sp|O42603.1|CRFR2_XENLA RecName: Full=Corticotropin-releasing factor receptor 2; Short=CRF-R-2; Short=CRF-R2; Short=CRFR-2; AltName: Full=Corticotropin-releasing hormone receptor 2; Short=CRH-R-2; Short=CRH-R2; Flags: Precursor >gi|2648055|emb|CAA74364.1| corticotropin releasing factor receptor…	25.8	0
gi|148262784|ref|YP_001229490.1| hypothetical protein Gura_0707 [Geobacter uraniireducens Rf4] >gi|146396284|gb|ABQ24917.1| Uncharacterized membrane-associated protein-like protein [Geobacter uraniireducens Rf4]	22.06	0
gi|148373677|gb|ABQ63456.1| NADH dehydrogenase subunit 5 [Papilio xuthus]	4.54	0
gi|148378501|ref|YP_001253042.1| hypothetical protein CBO0498 [Clostridium botulinum A str. ATCC 3502] >gi|148287985|emb|CAL82052.1| putative membrane protein [Clostridium botulinum A str. ATCC 3502]	31.38	0
gi|148643684|ref|YP_001274197.1| hypothetical protein Msm_1624 [Methanobrevibacter smithii ATCC 35061] >gi|222444834|ref|ZP_03607349.1| hypothetical protein METSMIALI_00447 [Methanobrevibacter smithii DSM 2375] >gi|261350594|ref|ZP_05976011.1| conserved hypothetical protein [Methanobrevibacter smithii DSM 2374] >gi|148552701|gb|ABQ87829.1| conserved hypothetical protein Msm_1624 [Methanobrevibact…	34.37	0
gi|148666624|gb|EDK99040.1| mCG144868 [Mus musculus]	41.07	0
gi|148668545|gb|EDL00864.1| mCG1047185 [Mus musculus]	0	0
gi|148675071|gb|EDL07018.1| vacuolar protein sorting 33B (yeast), isoform CRA_a [Mus musculus]	18.77	0
gi|148693457|gb|EDL25404.1| mCG147851 [Mus musculus]	0	0
gi|148695788|gb|EDL27735.1| mCG147965 [Mus musculus]	1949.79	0
gi|148696616|gb|EDL28563.1| mCG133698 [Mus musculus]	1.25	0
gi|148727128|ref|YP_001285622.1| gp46 [Propionibacterium phage PA6] >gi|91982952|gb|ABE68615.1| gp46 [Propionibacterium phage PA6]	33.74	0
gi|148734367|gb|ABR09362.1| APETALA3-like protein AP3 [Asarum splendens]	6.22	0
gi|148807152|gb|ABR13286.1| putative glycine-rich protein [Prunus dulcis]	4.63	366.81
gi|148807173|gb|ABR13296.1| unknown protein [Prunus dulcis]	14.52	0
gi|148807183|gb|ABR13301.1| putative proline-rich cell wall protein [Prunus dulcis]	19.43	13.1
gi|148807191|gb|ABR13305.1| putative ferredoxin--nitrite reductase [Prunus dulcis]	0	0
gi|148807205|gb|ABR13312.1| putative wound-induced protein [Prunus dulcis]	51.53	450.05
gi|148807227|gb|ABR13323.1| unknown protein [Prunus dulcis]	7.51	0
gi|148841115|gb|ABR14730.1| beta-tubulin 2 [Gossypium hirsutum]	4.94	0
gi|148841129|gb|ABR14737.1| cellulose synthase [Gossypium hirsutum]	0	0
gi|148888495|gb|ABR15493.1| NADH dehydrogenase subunit 1 [Neope muirheadii]	2.34	0
gi|148975575|ref|ZP_01812446.1| C4-dicarboxylate transport system (permease small protein) [Vibrionales bacterium SWAT-3] >gi|145965003|gb|EDK30254.1| C4-dicarboxylate transport system (permease small protein) [Vibrionales bacterium SWAT-3]	5.74	0
gi|149019755|gb|EDL77903.1| positive cofactor 2, multiprotein complex, glutamine/Q-rich-associated protein (predicted), isoform CRA_b [Rattus norvegicus]	0	0
gi|149035037|gb|EDL89757.1| similar to FLJ23471 protein (predicted), isoform CRA_c [Rattus norvegicus]	47.26	0
gi|149035220|gb|EDL89924.1| rCG56902 [Rattus norvegicus]	0	0
gi|149038309|gb|EDL92669.1| similar to Gene model 587 (predicted) [Rattus norvegicus]	38.36	0
gi|149052690|gb|EDM04507.1| La ribonucleoprotein domain family, member 1 (predicted) [Rattus norvegicus]	0	1.93
gi|149052791|gb|EDM04608.1| similar to novel protein (predicted), isoform CRA_a [Rattus norvegicus]	7.32	0
gi|149056751|gb|EDM08182.1| similar to SWAP2, isoform CRA_f [Rattus norvegicus]	0	0
gi|149061327|gb|EDM11750.1| rCG63629 [Rattus norvegicus]	10.12	0
gi|149066306|gb|EDM16179.1| rCG63687 [Rattus norvegicus]	0.79	0
gi|149176783|ref|ZP_01855394.1| hypothetical protein PM8797T_15051 [Planctomyces maris DSM 8797] >gi|148844424|gb|EDL58776.1| hypothetical protein PM8797T_15051 [Planctomyces maris DSM 8797]	1.32	0
gi|149180307|ref|ZP_01858812.1| hypothetical protein BSG1_04790 [Bacillus sp. SG-1] >gi|148852499|gb|EDL66644.1| hypothetical protein BSG1_04790 [Bacillus sp. SG-1]	0	0
gi|149180790|ref|ZP_01859293.1| hypothetical protein BSG1_12671 [Bacillus sp. SG-1] >gi|148851580|gb|EDL65727.1| hypothetical protein BSG1_12671 [Bacillus sp. SG-1]	0	0
gi|149181180|ref|ZP_01859679.1| hypothetical protein BSG1_11651 [Bacillus sp. SG-1] >gi|148851079|gb|EDL65230.1| hypothetical protein BSG1_11651 [Bacillus sp. SG-1]	0	0
gi|149182679|ref|ZP_01861146.1| uroporphyrin-III C-methyltransferase [Bacillus sp. SG-1] >gi|148849589|gb|EDL63772.1| uroporphyrin-III C-methyltransferase [Bacillus sp. SG-1]	12.35	0
gi|149183589|ref|ZP_01862010.1| 4-amino-4-deoxychorismate lyase [Bacillus sp. SG-1] >gi|148848705|gb|EDL62934.1| 4-amino-4-deoxychorismate lyase [Bacillus sp. SG-1]	0	0
gi|149191780|ref|ZP_01870018.1| hypothetical protein VSAK1_25370 [Vibrio shilonii AK1] >gi|148834360|gb|EDL51359.1| hypothetical protein VSAK1_25370 [Vibrio shilonii AK1]	0	0
gi|149192452|ref|ZP_01870646.1| hypothetical protein VSAK1_11133 [Vibrio shilonii AK1] >gi|148833718|gb|EDL50761.1| hypothetical protein VSAK1_11133 [Vibrio shilonii AK1]	0	0
gi|149195671|ref|ZP_01872728.1| hypothetical protein LNTAR_17303 [Lentisphaera araneosa HTCC2155] >gi|149141133|gb|EDM29529.1| hypothetical protein LNTAR_17303 [Lentisphaera araneosa HTCC2155]	11.67	0
gi|149199346|ref|ZP_01876383.1| hypothetical protein LNTAR_19442 [Lentisphaera araneosa HTCC2155] >gi|149137588|gb|EDM26004.1| hypothetical protein LNTAR_19442 [Lentisphaera araneosa HTCC2155]	27.53	0
gi|149199891|ref|ZP_01876920.1| hypothetical protein LNTAR_25495 [Lentisphaera araneosa HTCC2155] >gi|149137062|gb|EDM25486.1| hypothetical protein LNTAR_25495 [Lentisphaera araneosa HTCC2155]	0	5.79
gi|149235379|ref|XP_001523568.1| mitochondrial ribosomal protein S19 [Lodderomyces elongisporus NRRL YB-4239] >gi|146452977|gb|EDK47233.1| mitochondrial ribosomal protein S19 [Lodderomyces elongisporus NRRL YB-4239]	17.56	0
gi|149235434|ref|XP_001523595.1| hypothetical protein LELG_05011 [Lodderomyces elongisporus NRRL YB-4239] >gi|146452574|gb|EDK46830.1| hypothetical protein LELG_05011 [Lodderomyces elongisporus NRRL YB-4239]	6.97	0
gi|149239622|ref|XP_001525687.1| RNA exonuclease 4 [Lodderomyces elongisporus NRRL YB-4239] >gi|146451180|gb|EDK45436.1| RNA exonuclease 4 [Lodderomyces elongisporus NRRL YB-4239]	0	0
gi|149241464|ref|XP_001526318.1| multidrug resistance protein CDR1 [Lodderomyces elongisporus NRRL YB-4239] >gi|146450441|gb|EDK44697.1| multidrug resistance protein CDR1 [Lodderomyces elongisporus NRRL YB-4239]	1.55	0
gi|149287194|gb|ABR23496.1| salivary secreted glycine rich protein [Ornithodoros parkeri]	5.52	0
gi|149355443|gb|EDM44002.1| hypothetical protein SCB49_10442 [unidentified eubacterium SCB49]	1.7	0
gi|149356158|gb|EDM44715.1| Glycosyltransferase [unidentified eubacterium SCB49]	10.63	0
gi|149566247|ref|XP_001510146.1| PREDICTED: nurim-like [Ornithorhynchus anatinus]	0	0
gi|149634757|ref|XP_001508605.1| PREDICTED: partitioning defective 3 homolog [Ornithorhynchus anatinus]	0	0
gi|149911677|ref|ZP_01900286.1| Amino acid adenylation [Moritella sp. PE36] >gi|149805258|gb|EDM65274.1| Amino acid adenylation [Moritella sp. PE36]	5.47	0
gi|149913738|ref|ZP_01902270.1| hypothetical protein RAZWK3B_17083 [Roseobacter sp. AzwK-3b] >gi|149812022|gb|EDM71853.1| hypothetical protein RAZWK3B_17083 [Roseobacter sp. AzwK-3b]	218.29	0
gi|149922103|ref|ZP_01910543.1| c-24(28) sterol reductase, putative [Plesiocystis pacifica SIR-1] >gi|149817040|gb|EDM76522.1| c-24(28) sterol reductase, putative [Plesiocystis pacifica SIR-1]	0	0
gi|150008866|ref|YP_001303609.1| gamma-glutamyl kinase [Parabacteroides distasonis ATCC 8503] >gi|255014694|ref|ZP_05286820.1| gamma-glutamyl kinase [Bacteroides sp. 2_1_7] >gi|256841140|ref|ZP_05546647.1| glutamate 5-kinase [Parabacteroides sp. D13] >gi|262383739|ref|ZP_06076875.1| glutamate 5-kinase [Bacteroides sp. 2_1_33B] >gi|298375905|ref|ZP_06985861.1| glutamate 5-kinase [Bacteroides sp. 3…	38.44	0
gi|150015531|ref|YP_001307785.1| XRE family transcriptional regulator [Clostridium beijerinckii NCIMB 8052] >gi|149901996|gb|ABR32829.1| putative transcriptional regulator, XRE family [Clostridium beijerinckii NCIMB 8052]	2.82	0
gi|150025345|ref|YP_001296171.1| WbpM protein [Flavobacterium psychrophilum JIP02/86] >gi|149771886|emb|CAL43360.1| WbpM protein involved in UDP-D-Qui2NAc biosynthesis (a nucleotide sugar precursor for antigen-O biosynthesis) [Flavobacterium psychrophilum JIP02/86]	2.16	0
gi|15004403|gb|AAK77074.1| maturase [Rhynchostele beloglossa]	13.25	0
gi|15004510|gb|AAK77126.1|AF362730_1 succinate dehydrogenase subunit 3 [Solanum lycopersicum] >gi|316996003|dbj|BAD83440.2| succinate dehydrogenase subunit 3 (mitochondrion) [Nicotiana tabacum]	5.1	0
gi|15021884|dbj|BAB62216.1| hypothetical protein [Macaca fascicularis]	0	0
gi|15029364|gb|AAK81856.1|AF394913_1 photoregulatory zinc-finger protein COP1 [Rosa hybrid cultivar]	2.96	13.36
gi|150388253|ref|YP_001318302.1| phage protein [Alkaliphilus metalliredigens QYMF] >gi|150389725|ref|YP_001319774.1| phage protein [Alkaliphilus metalliredigens QYMF] >gi|150392050|ref|YP_001322099.1| phage protein [Alkaliphilus metalliredigens QYMF] >gi|149948115|gb|ABR46643.1| phage uncharacterized protein [Alkaliphilus metalliredigens QYMF] >gi|149949587|gb|ABR48115.1| phage uncharacterized pr…	39.89	0
gi|150389335|ref|YP_001319384.1| hypothetical protein Amet_1535 [Alkaliphilus metalliredigens QYMF] >gi|150390036|ref|YP_001320085.1| hypothetical protein Amet_2268 [Alkaliphilus metalliredigens QYMF] >gi|149949197|gb|ABR47725.1| hypothetical protein Amet_1535 [Alkaliphilus metalliredigens QYMF] >gi|149949898|gb|ABR48426.1| hypothetical protein Amet_2268 [Alkaliphilus metalliredigens QYMF]	0	0
gi|150391658|ref|YP_001321707.1| hypothetical protein Amet_3960 [Alkaliphilus metalliredigens QYMF] >gi|149951520|gb|ABR50048.1| hypothetical protein Amet_3960 [Alkaliphilus metalliredigens QYMF]	0	0
gi|150398947|ref|YP_001322714.1| hypothetical protein Mevan_0191 [Methanococcus vannielii SB] >gi|150011650|gb|ABR54102.1| conserved hypothetical protein [Methanococcus vannielii SB]	15.85	0
gi|150400997|ref|YP_001324763.1| carbamoyl phosphate synthase small subunit [Methanococcus aeolicus Nankai-3] >gi|150013700|gb|ABR56151.1| carbamoyl-phosphate synthase, small subunit [Methanococcus aeolicus Nankai-3]	30.62	0
gi|15082008|gb|AAK83983.1|AF393811_1 eukaryotic initiation factor 4A -like protein [Apium graveolens]	10.6	0
gi|150863994|ref|XP_001382660.2| hypothetical protein PICST_87338 [Scheffersomyces stipitis CBS 6054] >gi|149385250|gb|ABN64631.2| predicted protein [Scheffersomyces stipitis CBS 6054]	49.27	0
gi|150864437|ref|XP_001383249.2| hypothetical protein PICST_67152 [Scheffersomyces stipitis CBS 6054] >gi|149385693|gb|ABN65220.2| predicted protein [Scheffersomyces stipitis CBS 6054]	0	0
gi|150864818|ref|XP_001383797.2| hypothetical protein PICST_30756 [Scheffersomyces stipitis CBS 6054] >gi|149386074|gb|ABN65768.2| hypothetical protein PICST_30756 [Scheffersomyces stipitis CBS 6054]	9.1	0
gi|150864963|ref|XP_001383993.2| hypothetical protein PICST_83454 [Scheffersomyces stipitis CBS 6054] >gi|149386219|gb|ABN65964.2| predicted protein [Scheffersomyces stipitis CBS 6054]	0	0
gi|150950993|ref|XP_001387278.2| allantoate permease [Scheffersomyces stipitis CBS 6054] >gi|149388266|gb|EAZ63255.2| allantoate permease [Scheffersomyces stipitis CBS 6054]	15.53	0
gi|15144515|gb|AAK84482.1| unknown [Solanum lycopersicum]	0	0
gi|151564660|gb|ABS17661.1| histone H2B [Arnebia euchroma]	45.13	0
gi|151564660|gb|ABS17661.1| histone H2B [Arnebia euchroma]	2.67	0
gi|15227128|ref|NP_182296.1| putative indole-3-acetic acid-amido synthetase GH3.9 [Arabidopsis thaliana] >gi|62900129|sp|O82243.1|GH39_ARATH RecName: Full=Putative indole-3-acetic acid-amido synthetase GH3.9; AltName: Full=Auxin-responsive GH3-like protein 9; Short=AtGH3-9 >gi|3738288|gb|AAC63630.1| putative auxin-responsive protein [Arabidopsis thaliana] >gi|15810040|gb|AAL06947.1| At2g47750/F17…	0	0
gi|15232679|ref|NP_190276.1| octicosapeptide/Phox/Bem1p domain-containing protein kinase [Arabidopsis thaliana] >gi|5541667|emb|CAB51173.1| putative protein [Arabidopsis thaliana] >gi|332644699|gb|AEE78220.1| octicosapeptide/Phox/Bem1p domain-containing protein kinase [Arabidopsis thaliana]	19.93	0
gi|15232679|ref|NP_190276.1| octicosapeptide/Phox/Bem1p domain-containing protein kinase [Arabidopsis thaliana] >gi|5541667|emb|CAB51173.1| putative protein [Arabidopsis thaliana] >gi|332644699|gb|AEE78220.1| octicosapeptide/Phox/Bem1p domain-containing protein kinase [Arabidopsis thaliana]	0	0
gi|15234320|ref|NP_192089.1| preprotein translocase subunit secA [Arabidopsis thaliana] >gi|322510072|sp|Q9SYI0.2|SECA1_ARATH RecName: Full=Protein translocase subunit SECA1, chloroplastic; Short=AtcpSecA; AltName: Full=Protein ALBINO OR GLASSY YELLOW 1; Flags: Precursor >gi|332656678|gb|AEE82078.1| preprotein translocase subunit secA [Arabidopsis thaliana]	1.9	0
gi|15241631|ref|NP_198724.1| HXXXD-type acyl-transferase-like protein [Arabidopsis thaliana] >gi|10177551|dbj|BAB10830.1| anthocyanin acyltransferase-like protein [Arabidopsis thaliana] >gi|28058843|gb|AAO29960.1| acyltransferase -like protein [Arabidopsis thaliana] >gi|31376391|gb|AAP49522.1| At5g39080 [Arabidopsis thaliana] >gi|110742173|dbj|BAE99014.1| acyltransferase -like protein [Arabidopsi…	5.95	0
gi|152983337|ref|YP_001352652.1| hypothetical protein mma_0962 [Janthinobacterium sp. Marseille] >gi|151283414|gb|ABR91824.1| Hypothetical protein mma_0962 [Janthinobacterium sp. Marseille]	0	0
gi|152987594|ref|YP_001349088.1| hypothetical protein PSPA7_3734 [Pseudomonas aeruginosa PA7] >gi|150962752|gb|ABR84777.1| hypothetical protein PSPA7_3734 [Pseudomonas aeruginosa PA7]	1.55	0
gi|152990724|ref|YP_001356446.1| hydrogenase expression/synthesis protein HypA [Nitratiruptor sp. SB155-2] >gi|166226179|sp|A6Q3N0.1|HYPA_NITSB RecName: Full=Probable hydrogenase nickel incorporation protein HypA >gi|151422585|dbj|BAF70089.1| hydrogenase expression/synthesis protein HypA [Nitratiruptor sp. SB155-2]	0	0
gi|152996648|ref|YP_001341483.1| N-acetylmuramoyl-L-alanine amidase [Marinomonas sp. MWYL1] >gi|150837572|gb|ABR71548.1| N-acetylmuramoyl-L-alanine amidase [Marinomonas sp. MWYL1]	4.24	0
gi|15320857|ref|NP_203367.1| CUN063 hypothetical protein [Culex nigripalpus nucleopolyhedrovirus] >gi|15278319|gb|AAK94141.1|AF403738_63 CUN063 hypothetical protein [Culex nigripalpus nucleopolyhedrovirus]	9.76	0
gi|153811883|ref|ZP_01964551.1| hypothetical protein RUMOBE_02276 [Ruminococcus obeum ATCC 29174] >gi|149832017|gb|EDM87102.1| hypothetical protein RUMOBE_02276 [Ruminococcus obeum ATCC 29174]	0	0
gi|153853587|ref|ZP_01994967.1| hypothetical protein DORLON_00957 [Dorea longicatena DSM 13814] >gi|149753742|gb|EDM63673.1| putative membrane protein [Dorea longicatena DSM 13814]	0	0
gi|153853707|ref|ZP_01995063.1| hypothetical protein DORLON_01054 [Dorea longicatena DSM 13814] >gi|149753457|gb|EDM63388.1| putative histidinol-phosphate transaminase [Dorea longicatena DSM 13814]	0	0
gi|153864549|ref|ZP_01997418.1| hypothetical protein BGS_0594 [Beggiatoa sp. SS] >gi|152145957|gb|EDN72583.1| hypothetical protein BGS_0594 [Beggiatoa sp. SS]	0	0
gi|153868445|ref|ZP_01998374.1| membrane protein [Beggiatoa sp. SS] >gi|152144235|gb|EDN71626.1| membrane protein [Beggiatoa sp. SS]	0	0
gi|153953472|ref|YP_001394237.1| NADH dehydrogenase-like protein [Clostridium kluyveri DSM 555] >gi|219854094|ref|YP_002471216.1| hypothetical protein CKR_0751 [Clostridium kluyveri NBRC 12016] >gi|146346353|gb|EDK32889.1| NADH dehydrogenase-related protein [Clostridium kluyveri DSM 555] >gi|219567818|dbj|BAH05802.1| hypothetical protein [Clostridium kluyveri NBRC 12016]	20.83	0
gi|153954439|ref|YP_001395204.1| hypothetical protein CKL_1814 [Clostridium kluyveri DSM 555] >gi|146347320|gb|EDK33856.1| Hypothetical protein CKL_1814 [Clostridium kluyveri DSM 555]	0.71	0
gi|153955793|ref|YP_001396558.1| hypothetical protein CKL_3179 [Clostridium kluyveri DSM 555] >gi|146348651|gb|EDK35187.1| Conserved hypothetical protein [Clostridium kluyveri DSM 555]	0	0
gi|154183865|gb|ABS70802.1| lunapark b [Haplochromis burtoni]	3.94	0
gi|154259498|gb|ABS72029.1| putative SNZ1 protein [Olea europaea]	0	0
gi|154276440|ref|XP_001539065.1| conserved hypothetical protein [Ajellomyces capsulatus NAm1] >gi|150414138|gb|EDN09503.1| conserved hypothetical protein [Ajellomyces capsulatus NAm1]	0	0
gi|154276590|ref|XP_001539140.1| predicted protein [Ajellomyces capsulatus NAm1] >gi|150414213|gb|EDN09578.1| predicted protein [Ajellomyces capsulatus NAm1]	0	0
gi|154282419|ref|XP_001542005.1| molybdenum cofactor biosynthesis protein 1 A [Ajellomyces capsulatus NAm1] >gi|150410185|gb|EDN05573.1| molybdenum cofactor biosynthesis protein 1 A [Ajellomyces capsulatus NAm1]	0	0
gi|154287298|ref|XP_001544444.1| conserved hypothetical protein [Ajellomyces capsulatus NAm1] >gi|150408085|gb|EDN03626.1| conserved hypothetical protein [Ajellomyces capsulatus NAm1]	0.82	0
gi|154290335|ref|XP_001545764.1| hypothetical protein BC1G_15798 [Botryotinia fuckeliana B05.10]	0	6.83
gi|154303940|ref|XP_001552376.1| predicted protein [Botryotinia fuckeliana B05.10]	31.82	0
gi|154323292|ref|XP_001560960.1| hypothetical protein BC1G_00045 [Botryotinia fuckeliana B05.10]	10.05	0
gi|154412155|ref|XP_001579111.1| hypothetical protein [Trichomonas vaginalis G3] >gi|121913314|gb|EAY18125.1| hypothetical protein TVAG_306470 [Trichomonas vaginalis G3]	3.01	0
gi|154414156|ref|XP_001580106.1| viral A-type inclusion protein [Trichomonas vaginalis G3] >gi|121914320|gb|EAY19120.1| viral A-type inclusion protein, putative [Trichomonas vaginalis G3]	0	0
gi|154418799|ref|XP_001582417.1| hypothetical protein [Trichomonas vaginalis G3] >gi|121916652|gb|EAY21431.1| hypothetical protein TVAG_198700 [Trichomonas vaginalis G3]	0	0
gi|154422117|ref|XP_001584071.1| hypothetical protein [Trichomonas vaginalis G3] >gi|121918316|gb|EAY23085.1| hypothetical protein TVAG_183210 [Trichomonas vaginalis G3]	28.88	0
gi|154490769|ref|ZP_02030710.1| hypothetical protein PARMER_00683 [Parabacteroides merdae ATCC 43184] >gi|154088860|gb|EDN87904.1| hypothetical protein PARMER_00683 [Parabacteroides merdae ATCC 43184]	0	0
gi|154506697|ref|ZP_02043154.1| hypothetical protein RUMGNA_03965 [Ruminococcus gnavus ATCC 29149] >gi|153793296|gb|EDN75719.1| hypothetical protein RUMGNA_03965 [Ruminococcus gnavus ATCC 29149]	78.11	0
gi|154687216|ref|YP_001422377.1| hypothetical protein RBAM_028140 [Bacillus amyloliquefaciens FZB42] >gi|154353067|gb|ABS75146.1| YuaD [Bacillus amyloliquefaciens FZB42]	45.73	0
gi|154705479|gb|ABS84165.1| GIY-YIG endonuclease [Fusarium oxysporum]	0	0
gi|155370100|ref|YP_001426476.1| hypothetical protein FR483_n844L [Paramecium bursaria Chlorella virus FR483] >gi|155370942|ref|YP_001425634.1| hypothetical protein FR483_n002R [Paramecium bursaria Chlorella virus FR483] >gi|155123420|gb|ABT15287.1| hypothetical protein FR483_n844L [Paramecium bursaria Chlorella virus FR483] >gi|155124262|gb|ABT16129.1| hypothetical protein FR483_n002R [Parameciu…	0	0
gi|155967404|gb|ABU41518.1| AGAMOUS-like protein [Prunus mume] >gi|156122764|gb|ABU50335.1| AGAMOUS-like protein [Prunus persica] >gi|219664361|gb|ACL31212.1| MADS-box transcription factor [Prunus persica] >gi|302140463|gb|ADK95058.1| AGAMOUS-like protein [Prunus serrulata var. lannesiana] >gi|327323144|gb|AEA48983.1| AGAMOUS-like protein [Prunus serrulata var. lannesiana] >gi|462407790|gb|EMJ131…	60.92	0
gi|156037746|ref|XP_001586600.1| predicted protein [Sclerotinia sclerotiorum 1980] >gi|154697995|gb|EDN97733.1| predicted protein [Sclerotinia sclerotiorum 1980 UF-70]	0	0
gi|156039219|ref|XP_001586717.1| predicted protein [Sclerotinia sclerotiorum 1980] >gi|154697483|gb|EDN97221.1| predicted protein [Sclerotinia sclerotiorum 1980 UF-70]	2.87	0
gi|156040467|ref|XP_001587220.1| hypothetical protein SS1G_12250 [Sclerotinia sclerotiorum 1980] >gi|154696306|gb|EDN96044.1| hypothetical protein SS1G_12250 [Sclerotinia sclerotiorum 1980 UF-70]	0	0
gi|156045329|ref|XP_001589220.1| predicted protein [Sclerotinia sclerotiorum 1980] >gi|154694248|gb|EDN93986.1| predicted protein [Sclerotinia sclerotiorum 1980 UF-70]	0	0
gi|156045635|ref|XP_001589373.1| hypothetical protein SS1G_10008 [Sclerotinia sclerotiorum 1980] >gi|154694401|gb|EDN94139.1| hypothetical protein SS1G_10008 [Sclerotinia sclerotiorum 1980 UF-70]	0	0
gi|156050965|ref|XP_001591444.1| hypothetical protein SS1G_08071 [Sclerotinia sclerotiorum 1980] >gi|154692470|gb|EDN92208.1| hypothetical protein SS1G_08071 [Sclerotinia sclerotiorum 1980 UF-70]	1.21	0
gi|156060959|ref|XP_001596402.1| predicted protein [Sclerotinia sclerotiorum 1980] >gi|154700026|gb|EDN99764.1| predicted protein [Sclerotinia sclerotiorum 1980 UF-70]	0	0
gi|156064775|ref|XP_001598309.1| predicted protein [Sclerotinia sclerotiorum 1980] >gi|154691257|gb|EDN90995.1| predicted protein [Sclerotinia sclerotiorum 1980 UF-70]	25.36	0
gi|156066041|ref|XP_001598942.1| predicted protein [Sclerotinia sclerotiorum 1980] >gi|154691890|gb|EDN91628.1| predicted protein [Sclerotinia sclerotiorum 1980 UF-70]	0	0
gi|156084792|ref|XP_001609879.1| hypothetical protein [Babesia bovis T2Bo] >gi|154797131|gb|EDO06311.1| conserved hypothetical protein [Babesia bovis]	0	0
gi|156086442|ref|XP_001610630.1| DNA polymerase alpha subunit [Babesia bovis T2Bo] >gi|154797883|gb|EDO07062.1| DNA polymerase alpha subunit, putative [Babesia bovis]	0	0
gi|156093478|ref|XP_001612778.1| hypothetical protein [Plasmodium vivax Sal-1] >gi|148801652|gb|EDL43051.1| hypothetical protein, conserved [Plasmodium vivax]	0	0
gi|156095025|ref|XP_001613548.1| hypothetical protein [Plasmodium vivax Sal-1] >gi|148802422|gb|EDL43821.1| hypothetical protein, conserved [Plasmodium vivax]	213.19	0
gi|156095322|ref|XP_001613696.1| hypothetical protein [Plasmodium vivax Sal-1] >gi|148802570|gb|EDL43969.1| hypothetical protein, conserved [Plasmodium vivax]	6.49	0
gi|156095388|ref|XP_001613729.1| hypothetical protein [Plasmodium vivax Sal-1] >gi|148802603|gb|EDL44002.1| hypothetical protein, conserved [Plasmodium vivax]	78.15	0
gi|156095498|ref|XP_001613784.1| transcriptional regulator [Plasmodium vivax Sal-1] >gi|148802658|gb|EDL44057.1| transcriptional regulator, putative [Plasmodium vivax]	0	0
gi|156095847|ref|XP_001613958.1| hypothetical protein [Plasmodium vivax Sal-1] >gi|148802832|gb|EDL44231.1| hypothetical protein PVX_101060 [Plasmodium vivax]	131.49	0
gi|156096617|ref|XP_001614342.1| hypothetical protein [Plasmodium vivax Sal-1] >gi|148803216|gb|EDL44615.1| hypothetical protein, conserved [Plasmodium vivax]	82.08	0
gi|156097396|ref|XP_001614731.1| hypothetical protein [Plasmodium vivax Sal-1] >gi|148803605|gb|EDL45004.1| hypothetical protein, conserved [Plasmodium vivax]	0	0
gi|156101746|ref|XP_001616566.1| hypothetical protein [Plasmodium vivax Sal-1] >gi|148805440|gb|EDL46839.1| hypothetical protein, conserved [Plasmodium vivax]	4.07	0
gi|156229745|gb|AAI52491.1| LOC797832 protein [Danio rerio]	27.72	0
gi|156344684|ref|XP_001621276.1| hypothetical protein NEMVEDRAFT_v1g1713 [Nematostella vectensis] >gi|156207040|gb|EDO29176.1| predicted protein [Nematostella vectensis]	23.45	9.14
gi|156352468|ref|XP_001622774.1| predicted protein [Nematostella vectensis] >gi|156209385|gb|EDO30674.1| predicted protein [Nematostella vectensis]	14.44	4.86
gi|156354022|ref|XP_001623203.1| predicted protein [Nematostella vectensis] >gi|156209878|gb|EDO31103.1| predicted protein [Nematostella vectensis]	11.2	8.68
gi|156355177|ref|XP_001623549.1| predicted protein [Nematostella vectensis] >gi|156210261|gb|EDO31449.1| predicted protein [Nematostella vectensis]	21.75	0
gi|156363469|ref|XP_001626066.1| predicted protein [Nematostella vectensis] >gi|156212928|gb|EDO33966.1| predicted protein [Nematostella vectensis]	29.94	0
gi|156368787|ref|XP_001627873.1| predicted protein [Nematostella vectensis] >gi|156214835|gb|EDO35810.1| predicted protein [Nematostella vectensis]	0	0
gi|156371222|ref|XP_001628664.1| predicted protein [Nematostella vectensis] >gi|156215646|gb|EDO36601.1| predicted protein [Nematostella vectensis]	0	0
gi|156371562|ref|XP_001628832.1| predicted protein [Nematostella vectensis] >gi|156215818|gb|EDO36769.1| predicted protein [Nematostella vectensis]	2.07	0
gi|156372443|ref|XP_001629047.1| predicted protein [Nematostella vectensis] >gi|156216038|gb|EDO36984.1| predicted protein [Nematostella vectensis]	0	0
gi|156373816|ref|XP_001629506.1| predicted protein [Nematostella vectensis] >gi|156216508|gb|EDO37443.1| predicted protein [Nematostella vectensis]	11.06	0
gi|156380020|ref|XP_001631753.1| predicted protein [Nematostella vectensis] >gi|156218798|gb|EDO39690.1| predicted protein [Nematostella vectensis]	0	0
gi|156395125|ref|XP_001636962.1| predicted protein [Nematostella vectensis] >gi|156224070|gb|EDO44899.1| predicted protein [Nematostella vectensis]	74.39	0
gi|156399823|ref|XP_001638700.1| predicted protein [Nematostella vectensis] >gi|156225823|gb|EDO46637.1| predicted protein [Nematostella vectensis]	14.8	4.93
gi|156401567|ref|XP_001639362.1| predicted protein [Nematostella vectensis] >gi|156226490|gb|EDO47299.1| predicted protein [Nematostella vectensis]	14.94	2546.64
gi|156404282|ref|XP_001640336.1| predicted protein [Nematostella vectensis] >gi|156227470|gb|EDO48273.1| predicted protein [Nematostella vectensis]	0	0
gi|156407442|ref|XP_001641553.1| predicted protein [Nematostella vectensis] >gi|156228692|gb|EDO49490.1| predicted protein [Nematostella vectensis]	0	0
gi|15643569|ref|NP_228615.1| hypothetical protein TM0806 [Thermotoga maritima MSB8] >gi|418045024|ref|ZP_12683120.1| O-antigen polymerase [Thermotoga maritima MSB8] >gi|4981336|gb|AAD35888.1|AE001748_4 hypothetical protein TM_0806 [Thermotoga maritima MSB8] >gi|351678106|gb|EHA61253.1| O-antigen polymerase [Thermotoga maritima MSB8]	20.22	0
gi|156454654|gb|ABU63953.1| APETALA1-like protein [Prunus persica] >gi|462420757|gb|EMJ25020.1| hypothetical protein PRUPE_ppa010723mg [Prunus persica]	8.66	26.77
gi|15645600|ref|NP_207776.1| hypothetical protein HP0985 [Helicobacter pylori 26695] >gi|2314130|gb|AAD08033.1| predicted coding region HP0985 [Helicobacter pylori 26695]	7.29	0
gi|1565223|emb|CAA69609.1| MCM2-related protein [Arabidopsis thaliana]	46.88	0
gi|156564050|ref|YP_001429793.1| hypothetical protein 0305phi8-36p067 [Bacillus phage 0305phi8-36] >gi|154622747|gb|ABS83627.1| hypothetical protein 0305phi8-36p067 [Bacillus phage 0305phi8-36]	0	0
gi|156603880|ref|XP_001618924.1| hypothetical protein NEMVEDRAFT_v1g152920 [Nematostella vectensis] >gi|156200918|gb|EDO26824.1| predicted protein [Nematostella vectensis]	0	0
gi|156686|gb|AAA28284.1| transposase, partial [Ctenolepisma lineata]	0	0
gi|156712676|dbj|BAF76392.1| apolipoprotein B [Glirulus japonicus]	3.54	0
gi|156744650|gb|ABU93657.1| T cell receptor beta [Gallus gallus]	4.76	0
gi|156837320|ref|XP_001642688.1| hypothetical protein Kpol_364p2 [Vanderwaltozyma polyspora DSM 70294] >gi|156113247|gb|EDO14830.1| hypothetical protein Kpol_364p2 [Vanderwaltozyma polyspora DSM 70294]	0.65	8.13
gi|156837372|ref|XP_001642713.1| hypothetical protein Kpol_345p3 [Vanderwaltozyma polyspora DSM 70294] >gi|156113274|gb|EDO14855.1| hypothetical protein Kpol_345p3 [Vanderwaltozyma polyspora DSM 70294]	45.76	0
gi|156837372|ref|XP_001642713.1| hypothetical protein Kpol_345p3 [Vanderwaltozyma polyspora DSM 70294] >gi|156113274|gb|EDO14855.1| hypothetical protein Kpol_345p3 [Vanderwaltozyma polyspora DSM 70294]	0.02	0
gi|156837664|ref|XP_001642852.1| hypothetical protein Kpol_376p7 [Vanderwaltozyma polyspora DSM 70294] >gi|156113427|gb|EDO14994.1| hypothetical protein Kpol_376p7 [Vanderwaltozyma polyspora DSM 70294]	6.74	0
gi|156847190|ref|XP_001646480.1| hypothetical protein Kpol_1048p53 [Vanderwaltozyma polyspora DSM 70294] >gi|156117157|gb|EDO18622.1| hypothetical protein Kpol_1048p53 [Vanderwaltozyma polyspora DSM 70294]	0	0
gi|1568480|emb|CAA96385.1| cdc2-like protein kinase [Beta vulgaris subsp. vulgaris]	4.75	0
gi|157104520|ref|XP_001648446.1| pickpocket [Aedes aegypti] >gi|108880310|gb|EAT44535.1| AAEL004091-PA, partial [Aedes aegypti]	3.85	0
gi|157113450|ref|XP_001657834.1| asparagine synthetase [Aedes aegypti] >gi|108877721|gb|EAT41946.1| AAEL006457-PA [Aedes aegypti]	0	0
gi|157124607|ref|XP_001660481.1| sidestep protein [Aedes aegypti] >gi|108873904|gb|EAT38129.1| AAEL009943-PA [Aedes aegypti]	20.53	90.26
gi|157127249|ref|XP_001654887.1| glutamate receptor, putative [Aedes aegypti] >gi|108872990|gb|EAT37215.1| AAEL010774-PA [Aedes aegypti]	56.39	24.21
gi|157135276|ref|XP_001656581.1| hypothetical protein AaeL_AAEL013295 [Aedes aegypti] >gi|108870248|gb|EAT34473.1| AAEL013295-PA [Aedes aegypti]	0	0
gi|157136412|ref|XP_001663744.1| hypothetical protein AaeL_AAEL013552 [Aedes aegypti] >gi|108869953|gb|EAT34178.1| AAEL013552-PA [Aedes aegypti]	1.82	0
gi|157141023|ref|XP_001647684.1| hypothetical protein AaeL_AAEL015509 [Aedes aegypti] >gi|108867298|gb|EAT32352.1| AAEL015509-PA, partial [Aedes aegypti]	21.37	11.74
gi|157141023|ref|XP_001647684.1| hypothetical protein AaeL_AAEL015509 [Aedes aegypti] >gi|108867298|gb|EAT32352.1| AAEL015509-PA, partial [Aedes aegypti]	0	11.74
gi|157144946|ref|YP_001452266.1| hypothetical protein CKO_00675 [Citrobacter koseri ATCC BAA-895] >gi|157082151|gb|ABV11829.1| hypothetical protein CKO_00675 [Citrobacter koseri ATCC BAA-895]	0	0
gi|157147663|ref|YP_001454982.1| hypothetical protein CKO_03466 [Citrobacter koseri ATCC BAA-895] >gi|157084868|gb|ABV14546.1| hypothetical protein CKO_03466 [Citrobacter koseri ATCC BAA-895]	0	0
gi|157279603|dbj|BAF80244.1| NADH dehydrogenase subunit 2 [Culicoides jacobsoni] >gi|157279607|dbj|BAF80247.1| NADH dehydrogenase subunit 2 [Culicoides jacobsoni]	56.42	0
gi|157283307|gb|ABV30680.1| kinase-like protein [Prunus avium]	0	0
gi|157313304|gb|ABV32545.1| beta-galactosidase protein 2 [Prunus persica]	0	106.28
gi|157313310|gb|ABV32548.1| endo-1,4-beta-mannosidase protein 2 [Prunus persica]	2.63	0
gi|157313312|gb|ABV32549.1| pectase lyase [Prunus persica] >gi|462404920|gb|EMJ10384.1| hypothetical protein PRUPE_ppa006392mg [Prunus persica]	0	31.96
gi|157313314|gb|ABV32550.1| sucrose phosphate synthase protein 2 [Prunus persica]	9.28	15.25
gi|157363603|ref|YP_001470370.1| hypothetical protein Tlet_0740 [Thermotoga lettingae TMO] >gi|157314207|gb|ABV33306.1| conserved hypothetical protein [Thermotoga lettingae TMO]	0	0
gi|157363710|ref|YP_001470477.1| metal dependent phosphohydrolase [Thermotoga lettingae TMO] >gi|157314314|gb|ABV33413.1| metal dependent phosphohydrolase [Thermotoga lettingae TMO]	5.47	0
gi|157376084|ref|YP_001474684.1| polysaccharide biosynthesis protein [Shewanella sediminis HAW-EB3] >gi|157318458|gb|ABV37556.1| polysaccharide biosynthesis protein [Shewanella sediminis HAW-EB3]	4.26	0
gi|157376442|ref|YP_001475042.1| hypothetical protein Ssed_3310 [Shewanella sediminis HAW-EB3] >gi|157318816|gb|ABV37914.1| conserved hypothetical protein [Shewanella sediminis HAW-EB3]	0	0
gi|157384926|ref|YP_001481153.1| NADH dehydrogenase subunit 1 [Phallusia fumigata] >gi|157310051|emb|CAL24363.1| NADH dehydrogenase subunit 1 [Phallusia fumigata]	0	0
gi|157417806|gb|ABV54825.1| kinase-like protein [Prunus serrulata]	0	0
gi|157417853|gb|ABV54848.1| kinase-like protein [Prunus serrulata]	0	0
gi|157678967|dbj|BAF80483.1| E2 [Human papillomavirus type 57c]	0	0
gi|157734205|gb|ABV68925.1| mandelonitrile glucosyltransferase UGT85A19 [Prunus dulcis]	5.5	60.49
gi|157821277|ref|NP_001102882.1| HAUS augmin-like complex subunit 3 [Rattus norvegicus] >gi|149047435|gb|EDM00105.1| rCG36170 [Rattus norvegicus] >gi|171847433|gb|AAI62020.1| Similar to EEA1 (Early Endosome Antigen, Rab effector) homolog family member (eea-1) [Rattus norvegicus]	6.82	0
gi|157866206|ref|XP_001681809.1| conserved hypothetical protein [Leishmania major strain Friedlin] >gi|68125108|emb|CAJ02639.1| conserved hypothetical protein [Leishmania major strain Friedlin]	0	0
gi|157871778|ref|XP_001684438.1| conserved hypothetical protein [Leishmania major strain Friedlin] >gi|68127507|emb|CAJ05476.1| conserved hypothetical protein [Leishmania major strain Friedlin]	0	0
gi|157952698|ref|YP_001497590.1| hypothetical protein NY2A_b394R [Paramecium bursaria Chlorella virus NY2A] >gi|155122925|gb|ABT14793.1| hypothetical protein NY2A_b394R [Paramecium bursaria Chlorella virus NY2A]	0	0
gi|157956546|gb|ABW06615.1| HrpN-interacting protein from Malus [Malus x domestica]	1.36	0
gi|157962337|ref|YP_001502371.1| cell wall anchor domain-containing protein [Shewanella pealeana ATCC 700345] >gi|157847337|gb|ABV87836.1| LPXTG-motif cell wall anchor domain [Shewanella pealeana ATCC 700345]	7.64	0
gi|15824479|gb|AAL09362.1| putative Kazal-type serpin [Trypanosoma cruzi]	0	0
gi|15825784|pdb|1I8N|A Chain A, Crystal Structure Of Leech Anti-Platelet Protein >gi|15825785|pdb|1I8N|B Chain B, Crystal Structure Of Leech Anti-Platelet Protein >gi|15825786|pdb|1I8N|C Chain C, Crystal Structure Of Leech Anti-Platelet Protein	0	0
gi|158288307|ref|XP_310187.3| AGAP009509-PA [Anopheles gambiae str. PEST] >gi|157019187|gb|EAA05900.3| AGAP009509-PA [Anopheles gambiae str. PEST]	1.42	0
gi|158289823|ref|XP_001689403.1| AGAP010484-PA [Anopheles gambiae str. PEST] >gi|157018343|gb|EDO64276.1| AGAP010484-PA [Anopheles gambiae str. PEST]	5.93	14.76
gi|158336838|ref|YP_001518012.1| hypothetical protein AM1_3705 [Acaryochloris marina MBIC11017] >gi|158307079|gb|ABW28696.1| TPR domain protein, putative [Acaryochloris marina MBIC11017]	15.34	0
gi|158337708|ref|YP_001518884.1| phosphate ABC transporter substrate-binding protein [Acaryochloris marina MBIC11017] >gi|158307949|gb|ABW29566.1| phosphate ABC transporter periplasmic phosphate-binding protein [Acaryochloris marina MBIC11017]	11.5	0
gi|158347516|gb|ABW37109.1| vacuolar H+-ATPase [Dendrobium hybrid cultivar]	0	0
gi|15835339|ref|NP_297098.1| hypothetical protein TC0724 [Chlamydia muridarum Nigg] >gi|270285510|ref|ZP_06194904.1| hypothetical protein CmurN_03653 [Chlamydia muridarum Nigg] >gi|270289521|ref|ZP_06195823.1| hypothetical protein CmurW_03753 [Chlamydia muridarum Weiss] >gi|301336907|ref|ZP_07225109.1| hypothetical protein CmurM_03710 [Chlamydia muridarum MopnTet14] >gi|7190752|gb|AAF39534.1| con…	1.82	0
gi|15892332|ref|NP_360046.1| hypothetical protein RC0409 [Rickettsia conorii str. Malish 7] >gi|15619477|gb|AAL02947.1| unknown [Rickettsia conorii str. Malish 7]	0	0
gi|15892841|ref|NP_360555.1| hypothetical protein RC0918 [Rickettsia conorii str. Malish 7] >gi|15620027|gb|AAL03456.1| unknown [Rickettsia conorii str. Malish 7]	0	0
gi|15893818|ref|NP_347167.1| ABC transporter ATPase [Clostridium acetobutylicum ATCC 824] >gi|337735742|ref|YP_004635189.1| ABC transporter ATPase [Clostridium acetobutylicum DSM 1731] >gi|384457253|ref|YP_005669673.1| ABC transporter, ATPase component (two ATPase domains) [Clostridium acetobutylicum EA 2018] >gi|15023392|gb|AAK78507.1|AE007568_1 ABC transporter, ATPase component (two ATPase doma…	0	0
gi|15893833|ref|NP_347182.1| methyl-accepting chemotaxis protein [Clostridium acetobutylicum ATCC 824] >gi|337735759|ref|YP_004635206.1| methyl-accepting chemotaxis protein [Clostridium acetobutylicum DSM 1731] >gi|384457270|ref|YP_005669690.1| Methyl-accepting chemotaxis protein [Clostridium acetobutylicum EA 2018] >gi|15023409|gb|AAK78522.1|AE007570_1 Methyl-accepting chemotaxis protein [Clostr…	0	0
gi|15894024|ref|NP_347373.1| glutamate dehydrogenase [Clostridium acetobutylicum ATCC 824] >gi|337735953|ref|YP_004635400.1| glutamate dehydrogenase [Clostridium acetobutylicum DSM 1731] >gi|384457462|ref|YP_005669882.1| glutamate dehydrogenase [Clostridium acetobutylicum EA 2018] >gi|15023619|gb|AAK78713.1|AE007589_1 NADP-specific glutamate dehydrogenase [Clostridium acetobutylicum ATCC 824] >gi…	0	0
gi|15894814|ref|NP_348163.1| AcrR family transcriptional regulator [Clostridium acetobutylicum ATCC 824] >gi|337736756|ref|YP_004636203.1| AcrR family transcriptional regulator [Clostridium acetobutylicum DSM 1731] >gi|384458263|ref|YP_005670683.1| Transcriptional regulator, AcrR family [Clostridium acetobutylicum EA 2018] >gi|15024485|gb|AAK79503.1|AE007663_8 Transcriptional regulator, AcrR fami…	28.9	0
gi|15894892|ref|NP_348241.1| glycosyltransferase [Clostridium acetobutylicum ATCC 824] >gi|337736833|ref|YP_004636280.1| glycosyltransferase [Clostridium acetobutylicum DSM 1731] >gi|384458340|ref|YP_005670760.1| glycosyltransferase [Clostridium acetobutylicum EA 2018] >gi|15024570|gb|AAK79581.1|AE007670_13 Predicted glycosyltransferase [Clostridium acetobutylicum ATCC 824] >gi|325509029|gb|ADZ20…	42.03	0
gi|15895672|ref|NP_349021.1| O-antigen transporter permease [Clostridium acetobutylicum ATCC 824] >gi|337737623|ref|YP_004637070.1| O-antigen transporter permease [Clostridium acetobutylicum DSM 1731] >gi|384459133|ref|YP_005671553.1| permease [Clostridium acetobutylicum EA 2018] >gi|15025421|gb|AAK80361.1|AE007741_4 Predicted permease, possible O-antigen transporter [Clostridium acetobutylicum A…	0.82	0
gi|15895812|ref|NP_349161.1| hypothetical protein CA_C2550 [Clostridium acetobutylicum ATCC 824] >gi|337737765|ref|YP_004637212.1| hypothetical protein SMB_G2585 [Clostridium acetobutylicum DSM 1731] >gi|384459275|ref|YP_005671695.1| hypothetical protein CEA_G2563 [Clostridium acetobutylicum EA 2018] >gi|15025573|gb|AAK80501.1|AE007753_10 Hypothetical protein CA_C2550 [Clostridium acetobutylicum …	0	0
gi|15896193|ref|NP_349542.1| membrane-associated sensory histidine kinase-like ATPase [Clostridium acetobutylicum ATCC 824] >gi|337738148|ref|YP_004637595.1| sensory histidine kinase-like ATPase [Clostridium acetobutylicum DSM 1731] >gi|384459659|ref|YP_005672079.1| Membrane-associated sensory histidine kinase-like ATPase [Clostridium acetobutylicum EA 2018] >gi|15025992|gb|AAK80882.1|AE007791_2 …	11.18	0
gi|15897780|ref|NP_342385.1| anthranilate synthase component I [Sulfolobus solfataricus P2] >gi|284175583|ref|ZP_06389552.1| anthranilate synthase component I [Sulfolobus solfataricus 98/2] >gi|384434329|ref|YP_005643687.1| anthranilate synthase component I [Sulfolobus solfataricus 98/2] >gi|14424474|sp|Q06128.2|TRPE_SULSO RecName: Full=Anthranilate synthase component 1; AltName: Full=Anthranilat…	8.16	0
gi|159027569|emb|CAO86941.1| unnamed protein product [Microcystis aeruginosa PCC 7806]	6.78	39.26
gi|159030729|emb|CAO88402.1| unnamed protein product [Microcystis aeruginosa PCC 7806]	1.28	0
gi|159108548|ref|XP_001704544.1| Hypothetical protein GL50803_97437 [Giardia lamblia ATCC 50803] >gi|157432610|gb|EDO76870.1| hypothetical protein GL50803_97437 [Giardia lamblia ATCC 50803]	0	0
gi|159119113|ref|XP_001709775.1| Hypothetical protein GL50803_91324 [Giardia lamblia ATCC 50803] >gi|157437892|gb|EDO82101.1| hypothetical protein GL50803_91324 [Giardia lamblia ATCC 50803]	2.22	0
gi|159123809|gb|EDP48928.1| cell cycle checkpoint protein Rad17, putative [Aspergillus fumigatus A1163]	15.47	0
gi|159128387|gb|EDP53502.1| conserved hypothetical protein [Aspergillus fumigatus A1163]	3.19	0
gi|159163462|pdb|1WVO|A Chain A, Solution Structure Of Rsgi Ruh-029, An Antifreeze Protein Like Domain In Human N-Acetylneuraminic Acid Phosphate Synthase Gene.	0	0
gi|15922171|ref|NP_377840.1| hypothetical protein ST1858 [Sulfolobus tokodaii str. 7] >gi|15622960|dbj|BAB66949.1| putative APC family transporter [Sulfolobus tokodaii str. 7]	2.25	0
gi|15922863|ref|NP_378532.1| hypothetical protein ST2528 [Sulfolobus tokodaii str. 7] >gi|15623654|dbj|BAB67641.1| hypothetical protein STK_25280 [Sulfolobus tokodaii str. 7]	1.46	0
gi|159486551|ref|XP_001701302.1| 4-hydroxy-3-methylbut-2-enyl diphosphate reductase [Chlamydomonas reinhardtii] >gi|158271785|gb|EDO97597.1| 4-hydroxy-3-methylbut-2-enyl diphosphate reductase [Chlamydomonas reinhardtii]	37.56	0
gi|159489398|ref|XP_001702684.1| predicted protein [Chlamydomonas reinhardtii] >gi|158280706|gb|EDP06463.1| predicted protein [Chlamydomonas reinhardtii]	6.78	0
gi|159503592|gb|ABW97667.1| longwave rhodopsin [Cardiochiles sp. 9 NM-2007]	11.77	0
gi|15965499|ref|NP_385852.1| hypothetical protein SMc00521 [Sinorhizobium meliloti 1021] >gi|334316381|ref|YP_004549000.1| NUDIX hydrolase [Sinorhizobium meliloti AK83] >gi|384529565|ref|YP_005713653.1| NUDIX hydrolase [Sinorhizobium meliloti BL225C] >gi|384536103|ref|YP_005720188.1| NUDIX hydrolase [Sinorhizobium meliloti SM11] >gi|407720696|ref|YP_006840358.1| hypothetical protein BN406_01487 […	0	0
gi|159898522|ref|YP_001544769.1| hypothetical protein Haur_1998 [Herpetosiphon aurantiacus DSM 785] >gi|159891561|gb|ABX04641.1| conserved hypothetical protein [Herpetosiphon aurantiacus DSM 785]	0	0
gi|159898682|ref|YP_001544929.1| GAF sensor-containing adenylate/guanylate cyclase [Herpetosiphon aurantiacus DSM 785] >gi|159891721|gb|ABX04801.1| adenylate/guanylate cyclase with GAF sensor(s) [Herpetosiphon aurantiacus DSM 785]	0	0
gi|160347518|gb|ABX26257.1| ribosomal protein S12-like protein [Panax quinquefolius]	14.02	0
gi|160694381|gb|ABX46618.1| PHO1-7 [Physcomitrella patens]	6.36	0
gi|160694381|gb|ABX46618.1| PHO1-7 [Physcomitrella patens]	0	0
gi|160872689|ref|ZP_02062821.1| glycosyl transferase, family 2 [Rickettsiella grylli] >gi|159121488|gb|EDP46826.1| glycosyl transferase, family 2 [Rickettsiella grylli]	9.18	0
gi|160880592|ref|YP_001559560.1| multi anti extrusion protein MatE [Clostridium phytofermentans ISDg] >gi|160429258|gb|ABX42821.1| multi antimicrobial extrusion protein MatE [Clostridium phytofermentans ISDg]	0	0
gi|160892757|ref|ZP_02073547.1| hypothetical protein CLOL250_00288 [Clostridium sp. L2-50] >gi|156865798|gb|EDO59229.1| hypothetical protein CLOL250_00288 [Clostridium sp. L2-50]	0	0
gi|160898236|ref|YP_001563818.1| 3''-kinase [Delftia acidovorans SPH-1] >gi|160363820|gb|ABX35433.1| 3''-kinase [Delftia acidovorans SPH-1]	5.55	0
gi|160914131|ref|ZP_02076353.1| hypothetical protein EUBDOL_00139 [Eubacterium dolichum DSM 3991] >gi|158433942|gb|EDP12231.1| hypothetical protein EUBDOL_00139 [Eubacterium dolichum DSM 3991]	2.48	0
gi|161076494|ref|NP_001097253.1| CG34220 [Drosophila melanogaster] >gi|157400267|gb|ABV53749.1| CG34220 [Drosophila melanogaster]	0	0
gi|161505180|ref|YP_001572292.1| hypothetical protein SARI_03318 [Salmonella enterica subsp. arizonae serovar 62:z4,z23:- str. RSK2980] >gi|160866527|gb|ABX23150.1| hypothetical protein SARI_03318 [Salmonella enterica subsp. arizonae serovar 62:z4,z23:-]	70.37	0
gi|161778778|gb|ABX79340.1| cytosolic ascorbate peroxidase [Vitis vinifera]	0	0
gi|161899177|ref|XP_001712815.1| hypothetical protein BNATCHR1106 [Bigelowiella natans] >gi|75756308|gb|ABA27203.1| hypothetical protein [Bigelowiella natans]	1.65	0
gi|162148322|ref|YP_001602783.1| acyltransferase [Gluconacetobacter diazotrophicus PAl 5] >gi|161786899|emb|CAP56482.1| putative acyltransferase [Gluconacetobacter diazotrophicus PAl 5]	0	0
gi|162424441|gb|ABX89941.1| leucoanthocyanidin dioxygenase [Prunus persica] >gi|162424443|gb|ABX89942.1| leucoanthocyanidin dioxygenase [Prunus persica] >gi|162424445|gb|ABX89943.1| leucoanthocyanidin dioxygenase [Prunus persica] >gi|339715874|gb|AEJ88221.1| leucoanthocyanidin dioxygenase [Prunus persica] >gi|462406255|gb|EMJ11719.1| hypothetical protein PRUPE_ppa007738mg [Prunus persica]	44.75	0
gi|162452941|ref|YP_001615308.1| Rhs element Vgr protein [Sorangium cellulosum So ce56] >gi|161163523|emb|CAN94828.1| Rhs element Vgr protein [Sorangium cellulosum So ce56]	0	0
gi|162606060|ref|XP_001713545.1| hypothetical protein GTHECHR1048 [Guillardia theta] >gi|13794465|gb|AAK39840.1|AF165818_48 hypothetical protein [Guillardia theta]	525.86	0
gi|162606542|ref|XP_001713301.1| hypothetical protein GTHECHR2176 [Guillardia theta] >gi|12580767|emb|CAC27085.1| hypothetical protein [Guillardia theta]	0	0
gi|16263339|ref|NP_436132.1| LysR family transcriptional regulator [Sinorhizobium meliloti 1021] >gi|14524021|gb|AAK65544.1| Transcriptional regulator, LysR family [Sinorhizobium meliloti 1021]	0	0
gi|162660583|gb|EDQ48444.1| predicted protein [Physcomitrella patens subsp. patens]	0.95	0
gi|16305107|gb|AAL16976.1|AF367460_1 membrane intrinsic protein [Prunus persica]	3.65	0
gi|16329473|ref|NP_440201.1| hypothetical protein sll0933 [Synechocystis sp. PCC 6803] >gi|383321214|ref|YP_005382067.1| hypothetical protein SYNGTI_0305 [Synechocystis sp. PCC 6803 substr. GT-I] >gi|383324384|ref|YP_005385237.1| hypothetical protein SYNPCCP_0305 [Synechocystis sp. PCC 6803 substr. PCC-P] >gi|383490268|ref|YP_005407944.1| hypothetical protein SYNPCCN_0305 [Synechocystis sp. PCC 6…	15.92	0
gi|16329473|ref|NP_440201.1| hypothetical protein sll0933 [Synechocystis sp. PCC 6803] >gi|383321214|ref|YP_005382067.1| hypothetical protein SYNGTI_0305 [Synechocystis sp. PCC 6803 substr. GT-I] >gi|383324384|ref|YP_005385237.1| hypothetical protein SYNPCCP_0305 [Synechocystis sp. PCC 6803 substr. PCC-P] >gi|383490268|ref|YP_005407944.1| hypothetical protein SYNPCCN_0305 [Synechocystis sp. PCC 6…	0	0
gi|163748769|ref|ZP_02156021.1| hypothetical protein KT99_02507 [Shewanella benthica KT99] >gi|161331543|gb|EDQ02348.1| hypothetical protein KT99_02507 [Shewanella benthica KT99]	0	0
gi|163755555|ref|ZP_02162674.1| hypothetical protein KAOT1_05322 [Kordia algicida OT-1] >gi|161324468|gb|EDP95798.1| hypothetical protein KAOT1_05322 [Kordia algicida OT-1]	0	0
gi|163756318|ref|ZP_02163432.1| hypothetical protein KAOT1_01679 [Kordia algicida OT-1] >gi|161323670|gb|EDP95005.1| hypothetical protein KAOT1_01679 [Kordia algicida OT-1]	0	0
gi|163782443|ref|ZP_02177441.1| hypothetical protein HG1285_06635 [Hydrogenivirga sp. 128-5-R1-1] >gi|159882476|gb|EDP75982.1| hypothetical protein HG1285_06635 [Hydrogenivirga sp. 128-5-R1-1]	1.48	0
gi|163789190|ref|ZP_02183633.1| glycosyl transferase, family 2 [Flavobacteriales bacterium ALC-1] >gi|159875603|gb|EDP69664.1| glycosyl transferase, family 2 [Flavobacteriales bacterium ALC-1]	0	0
gi|163790223|ref|ZP_02184656.1| hypothetical protein CAT7_04864 [Carnobacterium sp. AT7] >gi|159874498|gb|EDP68569.1| hypothetical protein CAT7_04864 [Carnobacterium sp. AT7]	7.44	0
gi|163869213|ref|YP_001610465.1| hypothetical protein Btr_2508 [Bartonella tribocorum CIP 105476] >gi|161018912|emb|CAK02470.1| hypothetical protein BT_2508 [Bartonella tribocorum CIP 105476]	14.08	0
gi|163881526|gb|ABY47995.1| carotenoid cleavage dioxygenase 4 [Malus x domestica]	30.79	55.75
gi|164430966|gb|ABY55755.1| ribosomal protein S5a [Drosophila silvestris]	0	0
gi|164656911|ref|XP_001729582.1| hypothetical protein MGL_3126 [Malassezia globosa CBS 7966] >gi|159103475|gb|EDP42368.1| hypothetical protein MGL_3126 [Malassezia globosa CBS 7966]	22.65	0
gi|164687736|ref|ZP_02211764.1| hypothetical protein CLOBAR_01378 [Clostridium bartlettii DSM 16795] >gi|164603510|gb|EDQ96975.1| phospholipase, patatin family [Clostridium bartlettii DSM 16795]	0	0
gi|16580094|gb|AAG42527.1| unknown [Prunus persica]	0	4.25
gi|16580094|gb|AAG42527.1| unknown [Prunus persica]	11.87	4.25
gi|16580094|gb|AAG42527.1| unknown [Prunus persica]	2.34	4.25
gi|16588758|gb|AAL26889.1|AF317062_1 abscisic stress ripening-like protein [Prunus persica] >gi|462396699|gb|EMJ02498.1| hypothetical protein PRUPE_ppa011853mg [Prunus persica]	20.81	2819.65
gi|16588831|gb|AAL26911.1|AF319167_1 unknown, partial [Prunus persica]	0	0
gi|16588843|gb|AAL26915.1|AF323593_1 thioredoxin H [Prunus persica] >gi|462420725|gb|EMJ24988.1| hypothetical protein PRUPE_ppa013161mg [Prunus persica]	949.51	571.07
gi|165993239|emb|CAP71931.1| unnamed protein product [Danio rerio]	0	0
gi|166165100|gb|ABY83911.1| cytochrome oxidase subunit 1 [Globularia punctata]	0	0
gi|167044131|gb|ABZ08814.1| putative aminotransferase class-V [uncultured marine crenarchaeote HF4000_APKG5C13]	132.15	0
gi|167376274|ref|XP_001733932.1| hypothetical protein [Entamoeba dispar SAW760] >gi|165904764|gb|EDR29920.1| hypothetical protein EDI_233520 [Entamoeba dispar SAW760]	0	0
gi|167378023|ref|XP_001734637.1| hypothetical protein [Entamoeba dispar SAW760] >gi|165903757|gb|EDR29190.1| hypothetical protein EDI_032970 [Entamoeba dispar SAW760]	40.15	0
gi|167379158|ref|XP_001735016.1| hypothetical protein [Entamoeba dispar SAW760] >gi|165903148|gb|EDR28798.1| hypothetical protein EDI_130750 [Entamoeba dispar SAW760]	5.14	0
gi|167379344|ref|XP_001735102.1| hypothetical protein [Entamoeba dispar SAW760] >gi|165903066|gb|EDR28726.1| hypothetical protein EDI_158640 [Entamoeba dispar SAW760]	0	0
gi|167379432|ref|XP_001735138.1| structural maintenance of chromosomes protein [Entamoeba dispar SAW760] >gi|165903014|gb|EDR28686.1| structural maintenance of chromosomes protein, putative [Entamoeba dispar SAW760]	2.36	0
gi|167385454|ref|XP_001737353.1| hypothetical protein [Entamoeba dispar SAW760] >gi|165899870|gb|EDR26359.1| hypothetical protein EDI_018180 [Entamoeba dispar SAW760]	3.75	0
gi|167388918|ref|XP_001738744.1| hypothetical protein [Entamoeba dispar SAW760] >gi|165897866|gb|EDR24913.1| hypothetical protein EDI_073840 [Entamoeba dispar SAW760]	0	0
gi|167392194|ref|XP_001740050.1| hypothetical protein [Entamoeba dispar SAW760] >gi|165895986|gb|EDR23551.1| hypothetical protein, conserved [Entamoeba dispar SAW760]	0	0
gi|167392789|ref|XP_001740299.1| hypothetical protein [Entamoeba dispar SAW760] >gi|165895656|gb|EDR23294.1| hypothetical protein EDI_227960 [Entamoeba dispar SAW760]	0	0
gi|167519985|ref|XP_001744332.1| hypothetical protein [Monosiga brevicollis MX1] >gi|163777418|gb|EDQ91035.1| predicted protein [Monosiga brevicollis MX1]	0	0
gi|167521115|ref|XP_001744896.1| hypothetical protein [Monosiga brevicollis MX1] >gi|163776510|gb|EDQ90129.1| predicted protein [Monosiga brevicollis MX1]	2.62	0
gi|167521894|ref|XP_001745285.1| hypothetical protein [Monosiga brevicollis MX1] >gi|163776243|gb|EDQ89863.1| predicted protein [Monosiga brevicollis MX1]	0	0
gi|167523689|ref|XP_001746181.1| hypothetical protein [Monosiga brevicollis MX1] >gi|163775452|gb|EDQ89076.1| predicted protein [Monosiga brevicollis MX1]	4.87	0
gi|167526066|ref|XP_001747367.1| hypothetical protein [Monosiga brevicollis MX1] >gi|163774202|gb|EDQ87834.1| predicted protein [Monosiga brevicollis MX1]	0	0
gi|167527478|ref|XP_001748071.1| hypothetical protein [Monosiga brevicollis MX1] >gi|163773489|gb|EDQ87128.1| predicted protein [Monosiga brevicollis MX1]	0	0
gi|167536162|ref|XP_001749753.1| hypothetical protein [Monosiga brevicollis MX1] >gi|163771680|gb|EDQ85342.1| predicted protein [Monosiga brevicollis MX1]	0.92	0
gi|16761893|ref|NP_457510.1| hypothetical protein STY3279 [Salmonella enterica subsp. enterica serovar Typhi str. CT18] >gi|29143380|ref|NP_806722.1| hypothetical protein t3034 [Salmonella enterica subsp. enterica serovar Typhi str. Ty2] >gi|56415056|ref|YP_152131.1| hypothetical protein SPA2982 [Salmonella enterica subsp. enterica serovar Paratyphi A str. ATCC 9150] >gi|197363985|ref|YP_00214362…	17.6	0
gi|167627678|ref|YP_001678178.1| hypothetical protein Fphi_1452 [Francisella philomiragia subsp. philomiragia ATCC 25017] >gi|254876786|ref|ZP_05249496.1| predicted protein [Francisella philomiragia subsp. philomiragia ATCC 25015] >gi|167597679|gb|ABZ87677.1| conserved hypothetical protein [Francisella philomiragia subsp. philomiragia ATCC 25017] >gi|254842807|gb|EET21221.1| predicted protein [Fr…	5.57	0
gi|167750297|ref|ZP_02422424.1| hypothetical protein EUBSIR_01271 [Eubacterium siraeum DSM 15702] >gi|167656657|gb|EDS00787.1| hypothetical protein EUBSIR_01271 [Eubacterium siraeum DSM 15702]	7.01	0
gi|167772728|ref|ZP_02444781.1| hypothetical protein ANACOL_04110 [Anaerotruncus colihominis DSM 17241] >gi|167665206|gb|EDS09336.1| hypothetical protein ANACOL_04110 [Anaerotruncus colihominis DSM 17241]	0	0
gi|167827478|ref|ZP_02458949.1| hypothetical protein Bpseu9_27605 [Burkholderia pseudomallei 9]	10.63	10.11
gi|167855207|ref|ZP_02477977.1| hypothetical protein HPS_06539 [Haemophilus parasuis 29755] >gi|167853660|gb|EDS24904.1| hypothetical protein HPS_06539 [Haemophilus parasuis 29755]	3.93	0
gi|167909863|ref|ZP_02496954.1| hypothetical protein Bpse112_05184 [Burkholderia pseudomallei 112]	0.69	0
gi|167997891|ref|XP_001751652.1| predicted protein [Physcomitrella patens subsp. patens] >gi|162697633|gb|EDQ83969.1| predicted protein [Physcomitrella patens subsp. patens]	0	0
gi|168000408|ref|XP_001752908.1| predicted protein [Physcomitrella patens subsp. patens] >gi|162696071|gb|EDQ82412.1| predicted protein [Physcomitrella patens subsp. patens]	15.8	33.05
gi|168004389|ref|XP_001754894.1| ATP-binding cassette transporter, subfamily G, member 27, group PDR protein PpABCG27 [Physcomitrella patens subsp. patens] >gi|162693998|gb|EDQ80348.1| ATP-binding cassette transporter, subfamily G, member 27, group PDR protein PpABCG27 [Physcomitrella patens subsp. patens]	0.68	0
gi|168012452|ref|XP_001758916.1| predicted protein [Physcomitrella patens subsp. patens] >gi|162690053|gb|EDQ76422.1| predicted protein [Physcomitrella patens subsp. patens]	9.16	0
gi|168013791|ref|XP_001759451.1| predicted protein [Physcomitrella patens subsp. patens] >gi|162689381|gb|EDQ75753.1| predicted protein [Physcomitrella patens subsp. patens]	0.01	0
gi|168015893|ref|XP_001760484.1| predicted protein [Physcomitrella patens subsp. patens] >gi|162688181|gb|EDQ74559.1| predicted protein [Physcomitrella patens subsp. patens]	0	0
gi|168019538|ref|XP_001762301.1| predicted protein [Physcomitrella patens subsp. patens] >gi|162686379|gb|EDQ72768.1| predicted protein [Physcomitrella patens subsp. patens]	0.12	0
gi|168026609|ref|XP_001765824.1| predicted protein [Physcomitrella patens subsp. patens] >gi|162683001|gb|EDQ69415.1| predicted protein [Physcomitrella patens subsp. patens]	0	0
gi|168026854|ref|XP_001765946.1| predicted protein [Physcomitrella patens subsp. patens] >gi|162682852|gb|EDQ69267.1| predicted protein [Physcomitrella patens subsp. patens]	2.48	0
gi|168041224|ref|XP_001773092.1| predicted protein [Physcomitrella patens subsp. patens] >gi|162675639|gb|EDQ62132.1| predicted protein [Physcomitrella patens subsp. patens]	0	0
gi|168056032|ref|XP_001780026.1| predicted protein [Physcomitrella patens subsp. patens] >gi|162668524|gb|EDQ55129.1| predicted protein [Physcomitrella patens subsp. patens]	2	0
gi|168056422|ref|XP_001780219.1| predicted protein [Physcomitrella patens subsp. patens] >gi|162668369|gb|EDQ54978.1| predicted protein [Physcomitrella patens subsp. patens]	2.39	0
gi|168061851|ref|XP_001782899.1| inner dynein arm I1 heavy chain 1-ALPHA [Physcomitrella patens subsp. patens] >gi|162665621|gb|EDQ52299.1| inner dynein arm I1 heavy chain 1-ALPHA [Physcomitrella patens subsp. patens]	6.76	0
gi|168062904|ref|XP_001783416.1| predicted protein [Physcomitrella patens subsp. patens] >gi|162665059|gb|EDQ51756.1| predicted protein [Physcomitrella patens subsp. patens]	0	0
gi|168209315|ref|ZP_02634940.1| hypothetical protein AC1_2015 [Clostridium perfringens B str. ATCC 3626] >gi|170712505|gb|EDT24687.1| hypothetical protein AC1_2015 [Clostridium perfringens B str. ATCC 3626]	0	0
gi|168334923|ref|ZP_02693043.1| DnaA [Epulopiscium sp. 'N.t. morphotype B']	0	0
gi|168703296|ref|ZP_02735573.1| hypothetical protein GobsU_27441 [Gemmata obscuriglobus UQM 2246]	0	0
gi|168703296|ref|ZP_02735573.1| hypothetical protein GobsU_27441 [Gemmata obscuriglobus UQM 2246]	0	0
gi|168703338|ref|ZP_02735615.1| 4-hydroxybenzoate octaprenyltransferase [Gemmata obscuriglobus UQM 2246]	20.27	0
gi|168703635|ref|ZP_02735912.1| hypothetical protein GobsU_29144 [Gemmata obscuriglobus UQM 2246]	0	0
gi|168804040|ref|YP_001686971.1| hypothetical protein SGHV023 [Glossina pallidipes salivary gland hypertrophy virus] >gi|146164227|gb|ABQ08796.1| hypothetical protein SGHV023 [Glossina pallidipes salivary gland hypertrophy virus]	0	1970.39
gi|16903142|gb|AAL30425.1|AF435088_1 beta-1,3-glucanase [Prunus persica] >gi|462398794|gb|EMJ04462.1| hypothetical protein PRUPE_ppa025430mg [Prunus persica]	5.17	0
gi|16903144|gb|AAL30426.1|AF435089_1 beta-1,3-glucanase [Prunus persica]	12.31	22.93
gi|169612806|ref|XP_001799820.1| hypothetical protein SNOG_09530 [Phaeosphaeria nodorum SN15] >gi|111061675|gb|EAT82795.1| hypothetical protein SNOG_09530 [Phaeosphaeria nodorum SN15]	0	104.18
gi|169639609|gb|ACA60883.1| pol protein [Phaeodactylum tricornutum]	0.95	0
gi|169806060|ref|XP_001827775.1| protein with WD40 repeat [Enterocytozoon bieneusi H348] >gi|161779061|gb|EDQ31087.1| protein with WD40 repeat [Enterocytozoon bieneusi H348]	25.12	0
gi|169829025|ref|YP_001699183.1| sensor protein ComP [Lysinibacillus sphaericus C3-41] >gi|168993513|gb|ACA41053.1| sensor protein ComP [Lysinibacillus sphaericus C3-41]	0	0
gi|169830069|ref|YP_001700227.1| hypothetical protein Bsph_4653 [Lysinibacillus sphaericus C3-41] >gi|168994557|gb|ACA42097.1| hypothetical protein Bsph_4653 [Lysinibacillus sphaericus C3-41]	5.61	0
gi|169830833|ref|YP_001716815.1| adenosylhomocysteinase [Candidatus Desulforudis audaxviator MP104C] >gi|169637677|gb|ACA59183.1| adenosylhomocysteinase [Candidatus Desulforudis audaxviator MP104C]	4.99	0
gi|170028934|ref|XP_001842349.1| rho-GTPase-activating protein [Culex quinquefasciatus] >gi|167879399|gb|EDS42782.1| rho-GTPase-activating protein [Culex quinquefasciatus]	25.63	0
gi|170033830|ref|XP_001844779.1| conserved hypothetical protein [Culex quinquefasciatus] >gi|167874856|gb|EDS38239.1| conserved hypothetical protein [Culex quinquefasciatus]	4.62	0
gi|170041628|ref|XP_001848558.1| ATP synthase a chain [Culex quinquefasciatus] >gi|167865196|gb|EDS28579.1| ATP synthase a chain [Culex quinquefasciatus]	0	0
gi|170043067|ref|XP_001849224.1| conserved hypothetical protein [Culex quinquefasciatus] >gi|167866483|gb|EDS29866.1| conserved hypothetical protein [Culex quinquefasciatus]	0	0
gi|170043286|ref|XP_001849324.1| wd-repeat protein [Culex quinquefasciatus] >gi|167866680|gb|EDS30063.1| wd-repeat protein [Culex quinquefasciatus]	0	0
gi|170045348|ref|XP_001850275.1| conserved hypothetical protein [Culex quinquefasciatus] >gi|167868271|gb|EDS31654.1| conserved hypothetical protein [Culex quinquefasciatus]	0	0
gi|170048981|ref|XP_001853667.1| sodium/solute symporter [Culex quinquefasciatus] >gi|167870949|gb|EDS34332.1| sodium/solute symporter [Culex quinquefasciatus]	7.98	0
gi|170054334|ref|XP_001863081.1| conserved hypothetical protein [Culex quinquefasciatus] >gi|167874601|gb|EDS37984.1| conserved hypothetical protein [Culex quinquefasciatus]	0	2.29
gi|170056878|ref|XP_001864231.1| hypothetical protein CpipJ_CPIJ013540 [Culex quinquefasciatus] >gi|167876518|gb|EDS39901.1| hypothetical protein CpipJ_CPIJ013540 [Culex quinquefasciatus]	88.11	0
gi|170059756|ref|XP_001865500.1| histone H3.3 type 2 [Culex quinquefasciatus] >gi|167878389|gb|EDS41772.1| histone H3.3 type 2 [Culex quinquefasciatus]	0	0
gi|170062878|ref|XP_001866860.1| isoleucyl tRNA synthetase [Culex quinquefasciatus] >gi|167880625|gb|EDS44008.1| isoleucyl tRNA synthetase [Culex quinquefasciatus]	32.12	0
gi|170064741|ref|XP_001867652.1| conserved hypothetical protein [Culex quinquefasciatus] >gi|167882025|gb|EDS45408.1| conserved hypothetical protein [Culex quinquefasciatus]	12.43	0
gi|170070922|ref|XP_001869756.1| Av71 muscle cell intermediate filament [Culex quinquefasciatus] >gi|167866839|gb|EDS30222.1| Av71 muscle cell intermediate filament [Culex quinquefasciatus]	0	0
gi|170079223|ref|YP_001735861.1| putative sulfite reductase [Synechococcus sp. PCC 7002] >gi|169886892|gb|ACB00606.1| putative sulfite reductase [Synechococcus sp. PCC 7002]	12.99	0
gi|170085861|ref|XP_001874154.1| predicted protein [Laccaria bicolor S238N-H82] >gi|164651706|gb|EDR15946.1| predicted protein [Laccaria bicolor S238N-H82]	0	0
gi|170086438|ref|XP_001874442.1| predicted protein [Laccaria bicolor S238N-H82] >gi|164649642|gb|EDR13883.1| predicted protein [Laccaria bicolor S238N-H82]	32	0
gi|170093526|ref|XP_001877984.1| predicted protein [Laccaria bicolor S238N-H82] >gi|170094242|ref|XP_001878342.1| predicted protein [Laccaria bicolor S238N-H82] >gi|164646438|gb|EDR10683.1| predicted protein [Laccaria bicolor S238N-H82] >gi|164646796|gb|EDR11041.1| predicted protein [Laccaria bicolor S238N-H82]	0	0
gi|170094236|ref|XP_001878339.1| predicted protein [Laccaria bicolor S238N-H82] >gi|164646793|gb|EDR11038.1| predicted protein [Laccaria bicolor S238N-H82]	13.8	0
gi|170094388|ref|XP_001878415.1| predicted protein [Laccaria bicolor S238N-H82] >gi|164646869|gb|EDR11114.1| predicted protein [Laccaria bicolor S238N-H82]	0	0
gi|170095109|ref|XP_001878775.1| predicted protein [Laccaria bicolor S238N-H82] >gi|164646079|gb|EDR10325.1| predicted protein [Laccaria bicolor S238N-H82]	0	0
gi|170098963|ref|XP_001880700.1| predicted protein [Laccaria bicolor S238N-H82] >gi|164644225|gb|EDR08475.1| predicted protein [Laccaria bicolor S238N-H82]	20.24	0
gi|170104677|ref|XP_001883552.1| predicted protein [Laccaria bicolor S238N-H82] >gi|164641616|gb|EDR05876.1| predicted protein [Laccaria bicolor S238N-H82]	2.55	0
gi|170112563|ref|XP_001887483.1| predicted protein [Laccaria bicolor S238N-H82] >gi|164637589|gb|EDR01873.1| predicted protein [Laccaria bicolor S238N-H82]	12.88	0
gi|170113274|ref|XP_001887837.1| predicted protein [Laccaria bicolor S238N-H82] >gi|164637198|gb|EDR01485.1| predicted protein [Laccaria bicolor S238N-H82]	43.56	0
gi|170119255|ref|XP_001890776.1| predicted protein [Laccaria bicolor S238N-H82] >gi|164634178|gb|EDQ98567.1| predicted protein [Laccaria bicolor S238N-H82]	0	288.59
gi|170178393|gb|ACB10616.1| NADH dehydrogenase subunit F [Cornus nuttallii]	26.06	0
gi|170286115|dbj|BAG13057.1| wingless [Ankylopteryx octopunctata]	0	0
gi|170580572|ref|XP_001895322.1| Hypothetical 23.7 kDa protein in MDH1-VMA5 intergenic region, putative [Brugia malayi] >gi|158597787|gb|EDP35830.1| Hypothetical 23.7 kDa protein in MDH1-VMA5 intergenic region, putative [Brugia malayi]	0	0
gi|170584857|ref|XP_001897208.1| hypothetical protein [Brugia malayi] >gi|158595382|gb|EDP33940.1| conserved hypothetical protein [Brugia malayi]	0	0
gi|17062054|gb|AAL34982.1| NADH dehydrogenase subnit 1 [Homo sapiens]	0.56	0
gi|170723130|ref|YP_001750818.1| hypothetical protein PputW619_3969 [Pseudomonas putida W619] >gi|169761133|gb|ACA74449.1| hypothetical protein PputW619_3969 [Pseudomonas putida W619]	16.14	0
gi|170725202|ref|YP_001759228.1| hypothetical protein Swoo_0838 [Shewanella woodyi ATCC 51908] >gi|169810549|gb|ACA85133.1| conserved hypothetical protein [Shewanella woodyi ATCC 51908]	1.87	0
gi|170725648|ref|YP_001759674.1| ArsR family transcriptional regulator [Shewanella woodyi ATCC 51908] >gi|169810995|gb|ACA85579.1| transcriptional regulator, ArsR family [Shewanella woodyi ATCC 51908]	0.96	0
gi|170726418|ref|YP_001760444.1| putative PAS/PAC sensor protein [Shewanella woodyi ATCC 51908] >gi|169811765|gb|ACA86349.1| putative PAS/PAC sensor protein [Shewanella woodyi ATCC 51908]	0	0
gi|170727552|ref|YP_001761578.1| hypothetical protein Swoo_3213 [Shewanella woodyi ATCC 51908] >gi|169812899|gb|ACA87483.1| conserved hypothetical protein [Shewanella woodyi ATCC 51908]	1.72	0
gi|170727748|ref|YP_001761774.1| pseudouridine synthase [Shewanella woodyi ATCC 51908] >gi|169813095|gb|ACA87679.1| pseudouridine synthase [Shewanella woodyi ATCC 51908]	0	0
gi|170728192|ref|YP_001762218.1| lysine exporter protein LysE/YggA [Shewanella woodyi ATCC 51908] >gi|169813539|gb|ACA88123.1| Lysine exporter protein (LYSE/YGGA) [Shewanella woodyi ATCC 51908]	0	0
gi|170741279|ref|YP_001769934.1| hypothetical protein M446_3090 [Methylobacterium sp. 4-46] >gi|168195553|gb|ACA17500.1| conserved hypothetical protein [Methylobacterium sp. 4-46]	9.13	10.79
gi|170757080|ref|YP_001780472.1| acetyltransferase [Clostridium botulinum B1 str. Okra] >gi|169122292|gb|ACA46128.1| acetyltransferase, GNAT family [Clostridium botulinum B1 str. Okra]	16.93	0
gi|171186210|ref|YP_001795129.1| hypothetical protein Tneu_1765 [Pyrobaculum neutrophilum V24Sta] >gi|170935422|gb|ACB40683.1| conserved hypothetical protein [Pyrobaculum neutrophilum V24Sta]	0	0
gi|171260065|ref|YP_001795378.1| NADH dehydrogenase subunit 1 [Tetranychus urticae] >gi|164652588|gb|ABY64897.1| NADH dehydrogenase subunit 1 [Tetranychus urticae] >gi|169882190|gb|ACA97097.1| NADH dehydrogenase subunit 1 [Tetranychus urticae]	4.45	0
gi|171315420|ref|ZP_02904657.1| NADH:flavin oxidoreductase/NADH oxidase [Burkholderia ambifaria MEX-5] >gi|171099420|gb|EDT44155.1| NADH:flavin oxidoreductase/NADH oxidase [Burkholderia ambifaria MEX-5]	0	0
gi|171679285|ref|XP_001904589.1| hypothetical protein [Podospora anserina S mat+] >gi|170939268|emb|CAP64496.1| unnamed protein product [Podospora anserina S mat+]	4.46	0
gi|171682396|ref|XP_001906141.1| hypothetical protein [Podospora anserina S mat+] >gi|170941157|emb|CAP66807.1| unnamed protein product [Podospora anserina S mat+]	35.04	191.5
gi|171682396|ref|XP_001906141.1| hypothetical protein [Podospora anserina S mat+] >gi|170941157|emb|CAP66807.1| unnamed protein product [Podospora anserina S mat+]	17.72	191.5
gi|171682396|ref|XP_001906141.1| hypothetical protein [Podospora anserina S mat+] >gi|170941157|emb|CAP66807.1| unnamed protein product [Podospora anserina S mat+]	13.84	191.5
gi|171692185|ref|XP_001911017.1| hypothetical protein [Podospora anserina S mat+] >gi|170946041|emb|CAP72842.1| unnamed protein product [Podospora anserina S mat+]	0	0
gi|171695176|ref|XP_001912512.1| hypothetical protein [Podospora anserina S mat+] >gi|170947830|emb|CAP59994.1| unnamed protein product [Podospora anserina S mat+]	1.57	0
gi|171778917|ref|ZP_02919979.1| hypothetical protein STRINF_00840 [Streptococcus infantarius subsp. infantarius ATCC BAA-102] >gi|171282563|gb|EDT47987.1| tRNA binding domain protein [Streptococcus infantarius subsp. infantarius ATCC BAA-102]	27.08	0
gi|171920214|ref|ZP_02931593.1| putative lipoprotein [Ureaplasma parvum serovar 1 str. ATCC 27813] >gi|183508796|ref|ZP_02958258.1| putative lipoprotein [Ureaplasma parvum serovar 14 str. ATCC 33697] >gi|171902603|gb|EDT48892.1| putative lipoprotein [Ureaplasma parvum serovar 1 str. ATCC 27813] >gi|182675744|gb|EDT87649.1| putative lipoprotein [Ureaplasma parvum serovar 14 str. ATCC 33697]	0.08	0
gi|171920847|ref|ZP_02932013.1| fibronectin repeat protein [Ureaplasma urealyticum serovar 13 str. ATCC 33698] >gi|171903049|gb|EDT49338.1| fibronectin repeat protein [Ureaplasma urealyticum serovar 13 str. ATCC 33698]	6.65	0
gi|1732359|gb|AAC06383.1| elongation factor 1 alpha, partial [Malus x domestica]	44.44	22.16
gi|17367847|sp|Q9XF97.1|RL4_PRUAR RecName: Full=60S ribosomal protein L4; AltName: Full=L1 >gi|4887131|gb|AAD32206.1|AF134732_1 60S ribosomal protein L1 [Prunus armeniaca]	8.4	0
gi|17508959|ref|NP_491796.1| Protein T08B2.11 [Caenorhabditis elegans] >gi|351059999|emb|CCD67617.1| Protein T08B2.11 [Caenorhabditis elegans]	6.7	0
gi|17509211|ref|NP_492145.1| Protein T23G11.1 [Caenorhabditis elegans] >gi|3880109|emb|CAB03413.1| Protein T23G11.1 [Caenorhabditis elegans]	3.41	0
gi|17509459|ref|NP_493229.1| Protein W02A11.1 [Caenorhabditis elegans] >gi|3880444|emb|CAB04894.1| Protein W02A11.1 [Caenorhabditis elegans]	0	0
gi|17543548|ref|NP_502978.1| Protein Y51H4A.21 [Caenorhabditis elegans] >gi|6580316|emb|CAB63385.1| Protein Y51H4A.21 [Caenorhabditis elegans]	0	0
gi|17552842|ref|NP_498909.1| Protein DPY-19 [Caenorhabditis elegans] >gi|20141362|sp|P34413.2|DPY19_CAEEL RecName: Full=Protein dumpy-19 >gi|373253815|emb|CCD62139.1| Protein DPY-19 [Caenorhabditis elegans]	2.4	0
gi|17552842|ref|NP_498909.1| Protein DPY-19 [Caenorhabditis elegans] >gi|20141362|sp|P34413.2|DPY19_CAEEL RecName: Full=Protein dumpy-19 >gi|373253815|emb|CCD62139.1| Protein DPY-19 [Caenorhabditis elegans]	0	0
gi|17560770|ref|NP_507347.1| Protein SRSX-1 [Caenorhabditis elegans] >gi|3876977|emb|CAB04364.1| Protein SRSX-1 [Caenorhabditis elegans]	36.94	0
gi|17560892|ref|NP_503336.1| Protein F41H8.1 [Caenorhabditis elegans] >gi|351063021|emb|CCD71069.1| Protein F41H8.1 [Caenorhabditis elegans]	6.31	0
gi|17563390|ref|NP_504918.1| Protein SRH-92 [Caenorhabditis elegans] >gi|351050506|emb|CCD65098.1| Protein SRH-92 [Caenorhabditis elegans]	1.01	0
gi|17563508|ref|NP_504921.1| Protein STR-28 [Caenorhabditis elegans] >gi|351050505|emb|CCD65097.1| Protein STR-28 [Caenorhabditis elegans]	18.37	0
gi|17567539|ref|NP_508825.1| Protein F39C12.1 [Caenorhabditis elegans] >gi|351062792|emb|CCD70841.1| Protein F39C12.1 [Caenorhabditis elegans]	0	0
gi|1769898|emb|CAA69272.1| lectin receptor kinase [Arabidopsis thaliana]	6.49	0
gi|177543390|gb|ACB73106.1| NADH dehydrogenase subunit 5 [Piliocolobus foai]	0	0
gi|17834112|gb|AAL46637.1|AF441649_1 cytochrome b [Colaptes auratus]	1.48	0
gi|1809137|gb|AAB41642.1| NADH dehydrogenase [Frangula purshiana]	1.87	0
gi|18092548|gb|AAL59324.1|AF454003_1 RNase [Prunus dulcis]	11.55	0
gi|18140731|gb|AAL60413.1|AF393488_1 antennal binding protein 3 [Manduca sexta]	0	0
gi|18148350|dbj|BAB82979.1| novelzin [Homo sapiens]	0	0
gi|18201940|sp|O04011.1|ABP20_PRUPE RecName: Full=Auxin-binding protein ABP20; Flags: Precursor >gi|1916807|gb|AAB51240.1| auxin-binding protein [Prunus persica]	0	18.88
gi|182415178|ref|YP_001820244.1| glucosamine--fructose-6-phosphate aminotransferase [Opitutus terrae PB90-1] >gi|177842392|gb|ACB76644.1| glucosamine--fructose-6-phosphate aminotransferase, isomerizing [Opitutus terrae PB90-1]	1.13	0
gi|182418794|ref|ZP_02950061.1| conserved hypothetical protein [Clostridium butyricum 5521] >gi|237667540|ref|ZP_04527524.1| conserved hypothetical protein [Clostridium butyricum E4 str. BoNT E BL5262] >gi|182377349|gb|EDT74909.1| conserved hypothetical protein [Clostridium butyricum 5521] >gi|237655888|gb|EEP53444.1| conserved hypothetical protein [Clostridium butyricum E4 str. BoNT E BL5262]	0	0
gi|182419033|ref|ZP_02950287.1| efflux ABC transporter, permease protein [Clostridium butyricum 5521] >gi|237669372|ref|ZP_04529354.1| putative ABC transporter, permease protein [Clostridium butyricum E4 str. BoNT E BL5262] >gi|182376988|gb|EDT74558.1| efflux ABC transporter, permease protein [Clostridium butyricum 5521] >gi|237655259|gb|EEP52817.1| putative ABC transporter, permease protein [Clo…	5.38	0
gi|182625003|ref|ZP_02952781.1| AgrB family protein [Clostridium perfringens D str. JGS1721] >gi|177909800|gb|EDT72218.1| AgrB family protein [Clostridium perfringens D str. JGS1721]	7.91	0
gi|182626688|ref|ZP_02954430.1| hypothetical protein CJD_A0413 [Clostridium perfringens D str. JGS1721] >gi|177907962|gb|EDT70548.1| hypothetical protein CJD_A0413 [Clostridium perfringens D str. JGS1721]	0	0
gi|18313170|ref|NP_559837.1| hypothetical protein PAE2196 [Pyrobaculum aerophilum str. IM2] >gi|18160683|gb|AAL64019.1| hypothetical protein PAE2196 [Pyrobaculum aerophilum str. IM2]	0	0
gi|183240679|gb|ACC61117.1| PSII 47kDa protein [Silene abyssinica] >gi|183240684|gb|ACC61121.1| PSII 47kDa protein [Silene flos-cuculi]	19.11	0
gi|183396334|gb|ACC62036.1| plasma membrane H+ ATPase [Suaeda maritima]	12.97	0
gi|183396334|gb|ACC62036.1| plasma membrane H+ ATPase [Suaeda maritima]	4.46	0
gi|183600366|ref|ZP_02961859.1| hypothetical protein PROSTU_03931 [Providencia stuartii ATCC 25827] >gi|386743793|ref|YP_006216972.1| translation initiation factor IF-2 [Providencia stuartii MRSN 2154] >gi|188020157|gb|EDU58197.1| translation initiation factor IF-2 [Providencia stuartii ATCC 25827] >gi|384480486|gb|AFH94281.1| translation initiation factor IF-2 [Providencia stuartii MRSN 2154]	6.71	0
gi|1839584|gb|AAB47174.1| polyubiquitin homolog [Zea mays]	116.48	0
gi|184159976|ref|YP_001848315.1| hypothetical protein ACICU_03659 [Acinetobacter baumannii ACICU] >gi|213158782|ref|YP_002321203.1| hypothetical protein AB57_3916 [Acinetobacter baumannii AB0057] >gi|215481780|ref|YP_002323962.1| hypothetical protein ABBFA_000021 [Acinetobacter baumannii AB307-0294] >gi|239502746|ref|ZP_04662056.1| hypothetical protein AbauAB_10579 [Acinetobacter baumannii AB900]…	0.64	0
gi|18419685|gb|AAL69400.1|AF465286_1 maturase K [Austrobaileya scandens]	0	0
gi|18423241|ref|NP_568752.1| S-adenosyl-L-methionine-dependent methyltransferase-like protein [Arabidopsis thaliana] >gi|75324339|sp|Q6NPC9.1|BIN3D_ARATH RecName: Full=Probable RNA methyltransferase At5g51130 >gi|38566690|gb|AAR24235.1| At5g51130 [Arabidopsis thaliana] >gi|38604062|gb|AAR24774.1| At5g51130 [Arabidopsis thaliana] >gi|332008658|gb|AED96041.1| probable RNA methyltransferase [Arabido…	0	0
gi|185535987|gb|ACC77881.1| peptidyl-prolyl cis-trans isomerase [Staphylococcus xylosus]	43.13	0
gi|186475235|ref|YP_001856705.1| hypothetical protein Bphy_0467 [Burkholderia phymatum STM815] >gi|184191694|gb|ACC69659.1| conserved hypothetical protein [Burkholderia phymatum STM815]	0	0
gi|186517021|ref|NP_001119129.1| uncharacerized protein [Arabidopsis thaliana] >gi|332661331|gb|AEE86731.1| uncharacerized protein [Arabidopsis thaliana]	0	0
gi|186517021|ref|NP_001119129.1| uncharacerized protein [Arabidopsis thaliana] >gi|332661331|gb|AEE86731.1| uncharacerized protein [Arabidopsis thaliana]	41.76	0
gi|186532621|ref|NP_001119468.1| root meristem growth factor 1 [Arabidopsis thaliana] >gi|332009999|gb|AED97382.1| root meristem growth factor 1 [Arabidopsis thaliana]	22.01	25.17
gi|186681552|ref|YP_001864748.1| hydroxyglutarate oxidase [Nostoc punctiforme PCC 73102] >gi|186464004|gb|ACC79805.1| FAD dependent oxidoreductase [Nostoc punctiforme PCC 73102]	0	0
gi|18700630|gb|AAL78658.1|AF405555_1 Hopscotch polyprotein [Fagus sylvatica]	5.69	0
gi|187237013|gb|ACD02183.1| ATPase subunit 6 [Parnassia sp. Wurdack D795]	6.16	0
gi|187477974|ref|YP_785998.1| phage tail tape measure protein [Bordetella avium 197N] >gi|115422560|emb|CAJ49085.1| Putative phage tail tape measure protein [Bordetella avium 197N]	5.46	0
gi|187608071|ref|NP_001119900.1| integrator complex subunit 6 [Danio rerio]	0	19.73
gi|1877397|emb|CAA72330.1| shaggy-like kinase [Ricinus communis]	4.47	0
gi|187779473|ref|ZP_02995946.1| hypothetical protein CLOSPO_03069 [Clostridium sporogenes ATCC 15579] >gi|187773098|gb|EDU36900.1| hypothetical protein CLOSPO_03069 [Clostridium sporogenes ATCC 15579]	55.56	0
gi|187924210|ref|YP_001895852.1| cobyrinic acid ac-diamide synthase [Burkholderia phytofirmans PsJN] >gi|187715404|gb|ACD16628.1| Cobyrinic acid ac-diamide synthase [Burkholderia phytofirmans PsJN]	34.64	0
gi|187924392|ref|YP_001896034.1| hypothetical protein Bphyt_2414 [Burkholderia phytofirmans PsJN] >gi|187715586|gb|ACD16810.1| membrane protein-like protein [Burkholderia phytofirmans PsJN]	1.31	0
gi|187928919|ref|YP_001899406.1| copper resistance protein CopC [Ralstonia pickettii 12J] >gi|187725809|gb|ACD26974.1| copper resistance protein CopC [Ralstonia pickettii 12J]	32.71	0
gi|188038639|gb|ACD46933.1| ribosomal protein S3 [Cedrus atlantica]	8.85	9.19
gi|188501572|gb|ACD54699.1| beta-D-galactosidase [Adineta vaga]	0	0
gi|189065211|dbj|BAG34934.1| unnamed protein product [Homo sapiens]	0	0
gi|189183455|ref|YP_001937240.1| conjugative transfer protein TraI [Orientia tsutsugamushi str. Ikeda] >gi|189180226|dbj|BAG40006.1| putative conjugative transfer protein TraI [Orientia tsutsugamushi str. Ikeda]	0	0
gi|189204129|ref|XP_001938400.1| splicing factor U2AF 65 kDa subunit [Pyrenophora tritici-repentis Pt-1C-BFP] >gi|187985499|gb|EDU50987.1| splicing factor U2AF 65 kDa subunit [Pyrenophora tritici-repentis Pt-1C-BFP]	5.86	0
gi|189219387|ref|YP_001940028.1| Zn-dependent protease [Methylacidiphilum infernorum V4] >gi|189186245|gb|ACD83430.1| Zn-dependent protease [Methylacidiphilum infernorum V4]	4.63	0
gi|189234102|ref|XP_967485.2| PREDICTED: similar to cell-cycle and apoptosis regulatory protein 1 [Tribolium castaneum]	0	0
gi|189238070|ref|XP_970732.2| PREDICTED: similar to delta-9 desaturase 1 [Tribolium castaneum]	0	0
gi|189240668|ref|XP_972240.2| PREDICTED: similar to glucosyl/glucuronosyl transferases [Tribolium castaneum]	2.83	0
gi|189240920|ref|XP_968304.2| PREDICTED: similar to flightless-1 [Tribolium castaneum]	23.2	0
gi|189241091|ref|XP_001811274.1| PREDICTED: similar to conserved hypothetical protein [Tribolium castaneum] >gi|270013351|gb|EFA09799.1| hypothetical protein TcasGA2_TC011942 [Tribolium castaneum]	10.24	0
gi|189339215|ref|NP_001121564.1| uncharacterized protein LOC330390 [Mus musculus] >gi|187955274|gb|AAI47268.1| Gene model 765, (NCBI) [Mus musculus] >gi|187955614|gb|AAI47267.1| Gene model 765, (NCBI) [Mus musculus]	0	0
gi|189462007|ref|ZP_03010792.1| hypothetical protein BACCOP_02679 [Bacteroides coprocola DSM 17136] >gi|189431221|gb|EDV00206.1| hypothetical protein BACCOP_02679 [Bacteroides coprocola DSM 17136]	1.73	0
gi|189500970|ref|YP_001960440.1| hypothetical protein Cphamn1_2049 [Chlorobium phaeobacteroides BS1] >gi|189496411|gb|ACE04959.1| conserved hypothetical protein [Chlorobium phaeobacteroides BS1]	6.25	0
gi|189913008|ref|YP_001964897.1| alanine racemase [Leptospira biflexa serovar Patoc strain 'Patoc 1 (Ames)'] >gi|189913337|ref|YP_001964566.1| alanine racemase [Leptospira biflexa serovar Patoc strain 'Patoc 1 (Paris)'] >gi|167777684|gb|ABZ95984.1| Alanine racemase [Leptospira biflexa serovar Patoc strain 'Patoc 1 (Ames)'] >gi|167781405|gb|ABZ99702.1| Alanine racemase [Leptospira biflexa serovar …	10.76	0
gi|190345846|gb|EDK37802.2| hypothetical protein PGUG_01900 [Meyerozyma guilliermondii ATCC 6260]	1.32	0
gi|190346333|gb|EDK38391.2| hypothetical protein PGUG_02489 [Meyerozyma guilliermondii ATCC 6260]	20.25	0
gi|190346964|gb|EDK39157.2| hypothetical protein PGUG_03255 [Meyerozyma guilliermondii ATCC 6260]	14.05	0
gi|190348906|gb|EDK41458.2| hypothetical protein PGUG_05556 [Meyerozyma guilliermondii ATCC 6260]	0	0
gi|190360655|ref|NP_001121907.1| lipopolysaccharide-binding protein precursor [Sus scrofa] >gi|156766195|gb|ABU94747.1| lipopolysaccharide binding protein [Sus scrofa]	1.07	0
gi|190443738|gb|ABJ96361.2| dam1 [Prunus persica]	0	0
gi|190613875|gb|ACE80941.1| putative allergen Pru du 1.02 [Prunus dulcis x Prunus persica]	6.25	0
gi|190613883|gb|ACE80945.1| putative allergen Pru du 1.04 [Prunus dulcis x Prunus persica] >gi|462420575|gb|EMJ24838.1| hypothetical protein PRUPE_ppa012676mg [Prunus persica]	69.04	111.93
gi|190613885|gb|ACE80946.1| putative allergen Pru p 1.04 [Prunus dulcis x Prunus persica] >gi|462422915|gb|EMJ27178.1| hypothetical protein PRUPE_ppa012678mg [Prunus persica]	16.54	0
gi|190613909|gb|ACE80958.1| putative allergen Pru du 2.01B [Prunus dulcis x Prunus persica]	0	4.89
gi|190613917|gb|ACE80962.1| putative allergen Pru du 2.04 [Prunus dulcis x Prunus persica]	117.33	7.59
gi|190613929|gb|ACE80968.1| putative allergen Pru du 3.03 [Prunus dulcis x Prunus persica]	0	191.01
gi|190613937|gb|ACE80972.1| putative allergen Pru du 4.02 [Prunus dulcis x Prunus persica] >gi|190613939|gb|ACE80973.1| putative allergen Pru p 4.02 [Prunus dulcis x Prunus persica] >gi|462398282|gb|EMJ03950.1| hypothetical protein PRUPE_ppa013285mg [Prunus persica] >gi|462398283|gb|EMJ03951.1| hypothetical protein PRUPE_ppa013285mg [Prunus persica]	33.42	0
gi|190613937|gb|ACE80972.1| putative allergen Pru du 4.02 [Prunus dulcis x Prunus persica] >gi|190613939|gb|ACE80973.1| putative allergen Pru p 4.02 [Prunus dulcis x Prunus persica] >gi|462398282|gb|EMJ03950.1| hypothetical protein PRUPE_ppa013285mg [Prunus persica] >gi|462398283|gb|EMJ03951.1| hypothetical protein PRUPE_ppa013285mg [Prunus persica]	11.33	0
gi|190613937|gb|ACE80972.1| putative allergen Pru du 4.02 [Prunus dulcis x Prunus persica] >gi|190613939|gb|ACE80973.1| putative allergen Pru p 4.02 [Prunus dulcis x Prunus persica] >gi|462398282|gb|EMJ03950.1| hypothetical protein PRUPE_ppa013285mg [Prunus persica] >gi|462398283|gb|EMJ03951.1| hypothetical protein PRUPE_ppa013285mg [Prunus persica]	184.81	0
gi|190613937|gb|ACE80972.1| putative allergen Pru du 4.02 [Prunus dulcis x Prunus persica] >gi|190613939|gb|ACE80973.1| putative allergen Pru p 4.02 [Prunus dulcis x Prunus persica] >gi|462398282|gb|EMJ03950.1| hypothetical protein PRUPE_ppa013285mg [Prunus persica] >gi|462398283|gb|EMJ03951.1| hypothetical protein PRUPE_ppa013285mg [Prunus persica]	0	0
gi|190613937|gb|ACE80972.1| putative allergen Pru du 4.02 [Prunus dulcis x Prunus persica] >gi|190613939|gb|ACE80973.1| putative allergen Pru p 4.02 [Prunus dulcis x Prunus persica] >gi|462398282|gb|EMJ03950.1| hypothetical protein PRUPE_ppa013285mg [Prunus persica] >gi|462398283|gb|EMJ03951.1| hypothetical protein PRUPE_ppa013285mg [Prunus persica]	0	0
gi|190613937|gb|ACE80972.1| putative allergen Pru du 4.02 [Prunus dulcis x Prunus persica] >gi|190613939|gb|ACE80973.1| putative allergen Pru p 4.02 [Prunus dulcis x Prunus persica] >gi|462398282|gb|EMJ03950.1| hypothetical protein PRUPE_ppa013285mg [Prunus persica] >gi|462398283|gb|EMJ03951.1| hypothetical protein PRUPE_ppa013285mg [Prunus persica]	6.57	0
gi|19113465|ref|NP_596673.1| Sre1 cleavage activating protein, Scap Scp1 [Schizosaccharomyces pombe 972h-] >gi|74675993|sp|O43043.1|SCAP_SCHPO RecName: Full=Sterol regulatory element-binding protein cleavage-activating protein; Short=SCAP; Short=SREBP cleavage-activating protein >gi|2950481|emb|CAA17795.1| Sre1 cleavage activating protein, Scap Scp1 [Schizosaccharomyces pombe]	8.19	0
gi|19114271|ref|NP_593359.1| sequence orphan [Schizosaccharomyces pombe 972h-] >gi|3183311|sp|O14202.1|MU116_SCHPO RecName: Full=Meiotically up-regulated gene 116 protein >gi|2281980|emb|CAB10858.1| sequence orphan [Schizosaccharomyces pombe]	0	0
gi|19115582|ref|NP_594670.1| RNA polymerase III transcription factor TFIIIA [Schizosaccharomyces pombe 972h-] >gi|26400517|sp|Q9UTL5.1|TF3A_SCHPO RecName: Full=Transcription factor IIIA; Short=TFIIIA >gi|6138900|emb|CAB59689.1| RNA polymerase III transcription factor TFIIIA [Schizosaccharomyces pombe] >gi|20070062|gb|AAM00046.1| transcription factor IIIA [Schizosaccharomyces pombe]	0	0
gi|19115866|ref|NP_594954.1| Sec7 domain protein, ARF GEF (predicted) [Schizosaccharomyces pombe 972h-] >gi|30913302|sp|Q9UT02.1|SEC7A_SCHPO RecName: Full=Protein transport protein sec71 >gi|5834800|emb|CAB55182.1| Sec7 domain protein, ARF GEF (predicted) [Schizosaccharomyces pombe]	60.23	0
gi|192360636|ref|YP_001983902.1| putative GtrC [Cellvibrio japonicus Ueda107] >gi|190686801|gb|ACE84479.1| putative GtrC [Cellvibrio japonicus Ueda107]	4.93	4.57
gi|192362131|ref|YP_001981947.1| hypothetical protein CJA_1460 [Cellvibrio japonicus Ueda107] >gi|190688296|gb|ACE85974.1| hypothetical protein CJA_1460 [Cellvibrio japonicus Ueda107]	346.88	0
gi|193072895|gb|ACF07921.1| alcohol acyl transferase [Prunus armeniaca]	6.03	0
gi|193072895|gb|ACF07921.1| alcohol acyl transferase [Prunus armeniaca]	8.33	0
gi|193084433|gb|ACF10086.1| hypothetical protein [uncultured marine crenarchaeote SAT1000-21-C11]	8.49	0
gi|193207277|ref|NP_506189.2| Protein C15C8.6 [Caenorhabditis elegans] >gi|148879295|emb|CAA99778.2| Protein C15C8.6 [Caenorhabditis elegans]	0	0
gi|193213908|ref|YP_001995107.1| hypothetical protein Ctha_0189 [Chloroherpeton thalassium ATCC 35110] >gi|193087385|gb|ACF12660.1| hypothetical protein Ctha_0189 [Chloroherpeton thalassium ATCC 35110]	6.49	0
gi|193214177|ref|YP_001995376.1| succinate dehydrogenase cytochrome b556 subunit [Chloroherpeton thalassium ATCC 35110] >gi|193087654|gb|ACF12929.1| succinate dehydrogenase, cytochrome b556 subunit [Chloroherpeton thalassium ATCC 35110]	0.57	0
gi|193290616|gb|ACF17616.1| S-9 [Lagenorhynchus obliquidens]	27.39	0
gi|193297082|gb|ACF17740.1| actin-assembly inducing protein precursor, partial [Listeria monocytogenes]	0	0
gi|1934750|emb|CAA71346.1| acetyl-CoA carboxylase [Brassica napus]	3.96	10.92
gi|193613204|ref|XP_001944793.1| PREDICTED: SCY1-like protein 2-like isoform 1 [Acyrthosiphon pisum] >gi|328710316|ref|XP_003244223.1| PREDICTED: SCY1-like protein 2-like isoform 2 [Acyrthosiphon pisum]	10.96	0
gi|193669316|ref|XP_001944265.1| PREDICTED: disks large 1 tumor suppressor protein-like [Acyrthosiphon pisum]	5.57	0
gi|193702199|ref|XP_001943890.1| PREDICTED: hypothetical protein LOC100165451 [Acyrthosiphon pisum]	30.68	0
gi|194015990|ref|ZP_03054605.1| linear gramicidin synthetase subunit D [Bacillus pumilus ATCC 7061] >gi|194012345|gb|EDW21912.1| linear gramicidin synthetase subunit D [Bacillus pumilus ATCC 7061]	8.2	0
gi|194207709|ref|XP_001499430.2| PREDICTED: zinc finger MYM-type protein 1 [Equus caballus]	0	0
gi|194218214|ref|XP_001498487.2| PREDICTED: olfactory receptor 5A1-like [Equus caballus]	0	0
gi|194218214|ref|XP_001498487.2| PREDICTED: olfactory receptor 5A1-like [Equus caballus]	76.34	0
gi|194218279|ref|XP_001915993.1| PREDICTED: LOW QUALITY PROTEIN: von Willebrand factor C and EGF domain-containing protein [Equus caballus]	22.36	0
gi|194336880|ref|YP_002018674.1| ABC transporter-like protein [Pelodictyon phaeoclathratiforme BU-1] >gi|194309357|gb|ACF44057.1| ABC transporter related [Pelodictyon phaeoclathratiforme BU-1]	0	0
gi|194375636|dbj|BAG56763.1| unnamed protein product [Homo sapiens]	1.38	0
gi|194382872|dbj|BAG58992.1| unnamed protein product [Homo sapiens] >gi|221045460|dbj|BAH14407.1| unnamed protein product [Homo sapiens]	3.49	0
gi|194383784|dbj|BAG59250.1| unnamed protein product [Homo sapiens]	9.8	0
gi|194427143|ref|ZP_03059694.1| regulatory protein Ada [Escherichia coli B171] >gi|260844816|ref|YP_003222594.1| fused DNA-binding transcriptional dual regulator/O6-methylguanine-DNA methyltransferase [Escherichia coli O103:H2 str. 12009] >gi|417174899|ref|ZP_12004695.1| regulatory protein ada [Escherichia coli 3.2608] >gi|417254265|ref|ZP_12046021.1| regulatory protein ada [Escherichia coli 4.09…	29.31	0
gi|194692294|gb|ACF80231.1| unknown [Zea mays]	0	0
gi|194698662|gb|ACF83415.1| unknown [Zea mays]	0	0
gi|194744401|ref|XP_001954683.1| GF16620 [Drosophila ananassae] >gi|190627720|gb|EDV43244.1| GF16620 [Drosophila ananassae]	0	0
gi|194746227|ref|XP_001955582.1| GF18840 [Drosophila ananassae] >gi|190628619|gb|EDV44143.1| GF18840 [Drosophila ananassae]	4.9	0
gi|194748613|ref|XP_001956739.1| GF24425 [Drosophila ananassae] >gi|190624021|gb|EDV39545.1| GF24425 [Drosophila ananassae]	0	0
gi|194756912|ref|XP_001960714.1| GF13492 [Drosophila ananassae] >gi|190622012|gb|EDV37536.1| GF13492 [Drosophila ananassae]	3.63	0
gi|194765353|ref|XP_001964791.1| GF22463 [Drosophila ananassae] >gi|190617401|gb|EDV32925.1| GF22463 [Drosophila ananassae]	62.11	0
gi|194768735|ref|XP_001966467.1| GF21982 [Drosophila ananassae] >gi|190617231|gb|EDV32755.1| GF21982 [Drosophila ananassae]	11.29	0
gi|194768887|ref|XP_001966542.1| GF21934 [Drosophila ananassae] >gi|190617306|gb|EDV32830.1| GF21934 [Drosophila ananassae]	1.51	0
gi|194770339|ref|XP_001967251.1| GF15986 [Drosophila ananassae] >gi|190614527|gb|EDV30051.1| GF15986 [Drosophila ananassae]	0	0
gi|194863250|ref|XP_001970350.1| GG23421 [Drosophila erecta] >gi|190662217|gb|EDV59409.1| GG23421 [Drosophila erecta]	4.87	0
gi|194875242|ref|XP_001973558.1| GG16150 [Drosophila erecta] >gi|190655341|gb|EDV52584.1| GG16150 [Drosophila erecta]	0	0
gi|194888074|ref|XP_001976855.1| GG18697 [Drosophila erecta] >gi|190648504|gb|EDV45782.1| GG18697 [Drosophila erecta]	4.79	0
gi|194888198|ref|XP_001976875.1| GG18541 [Drosophila erecta] >gi|190648524|gb|EDV45802.1| GG18541 [Drosophila erecta]	12.45	0
gi|195019996|ref|XP_001985098.1| GH16871 [Drosophila grimshawi] >gi|193898580|gb|EDV97446.1| GH16871 [Drosophila grimshawi]	3.23	0
gi|195027131|ref|XP_001986437.1| GH20531 [Drosophila grimshawi] >gi|193902437|gb|EDW01304.1| GH20531 [Drosophila grimshawi]	0	0
gi|195034627|ref|XP_001988937.1| GH10306 [Drosophila grimshawi] >gi|193904937|gb|EDW03804.1| GH10306 [Drosophila grimshawi]	24.79	0
gi|195085604|ref|XP_001997422.1| GH12964 [Drosophila grimshawi] >gi|193905840|gb|EDW04707.1| GH12964 [Drosophila grimshawi]	0	0
gi|195114438|ref|XP_002001774.1| GI17029 [Drosophila mojavensis] >gi|193912349|gb|EDW11216.1| GI17029 [Drosophila mojavensis]	8.76	11.5
gi|195114438|ref|XP_002001774.1| GI17029 [Drosophila mojavensis] >gi|193912349|gb|EDW11216.1| GI17029 [Drosophila mojavensis]	0	11.5
gi|195131167|ref|XP_002010022.1| GI14920 [Drosophila mojavensis] >gi|193908472|gb|EDW07339.1| GI14920 [Drosophila mojavensis]	3.47	0
gi|195133342|ref|XP_002011098.1| GI16353 [Drosophila mojavensis] >gi|193907073|gb|EDW05940.1| GI16353 [Drosophila mojavensis]	0	84.41
gi|195133342|ref|XP_002011098.1| GI16353 [Drosophila mojavensis] >gi|193907073|gb|EDW05940.1| GI16353 [Drosophila mojavensis]	0	84.41
gi|195133342|ref|XP_002011098.1| GI16353 [Drosophila mojavensis] >gi|193907073|gb|EDW05940.1| GI16353 [Drosophila mojavensis]	0	84.41
gi|195134368|ref|XP_002011609.1| GI11002 [Drosophila mojavensis] >gi|193906732|gb|EDW05599.1| GI11002 [Drosophila mojavensis]	0	12.12
gi|195134500|ref|XP_002011675.1| GI11157 [Drosophila mojavensis] >gi|193906798|gb|EDW05665.1| GI11157 [Drosophila mojavensis]	50.45	0
gi|195161131|ref|XP_002021423.1| GL24810 [Drosophila persimilis] >gi|194118536|gb|EDW40579.1| GL24810 [Drosophila persimilis]	13.7	0
gi|195168608|ref|XP_002025123.1| GL26875 [Drosophila persimilis] >gi|194108568|gb|EDW30611.1| GL26875 [Drosophila persimilis]	5.75	0
gi|195168818|ref|XP_002025227.1| GL13371 [Drosophila persimilis] >gi|194108683|gb|EDW30726.1| GL13371 [Drosophila persimilis]	41.1	0
gi|195332729|ref|XP_002033046.1| GM21102 [Drosophila sechellia] >gi|194125016|gb|EDW47059.1| GM21102 [Drosophila sechellia]	3.14	0
gi|195348024|ref|XP_002040551.1| GM19243 [Drosophila sechellia] >gi|194121979|gb|EDW44022.1| GM19243 [Drosophila sechellia]	0	0
gi|195352698|ref|XP_002042848.1| GM11536 [Drosophila sechellia] >gi|194126895|gb|EDW48938.1| GM11536 [Drosophila sechellia]	19.85	0
gi|195378566|ref|XP_002048054.1| GJ11558 [Drosophila virilis] >gi|194155212|gb|EDW70396.1| GJ11558 [Drosophila virilis]	0	0
gi|195379408|ref|XP_002048471.1| GJ11337 [Drosophila virilis] >gi|194155629|gb|EDW70813.1| GJ11337 [Drosophila virilis]	6.15	0
gi|195387558|ref|XP_002052461.1| GJ21485 [Drosophila virilis] >gi|194148918|gb|EDW64616.1| GJ21485 [Drosophila virilis]	0	18.41
gi|195391045|ref|XP_002054176.1| GJ24295 [Drosophila virilis] >gi|194152262|gb|EDW67696.1| GJ24295 [Drosophila virilis]	0	0
gi|195393022|ref|XP_002055153.1| GJ18951 [Drosophila virilis] >gi|194149663|gb|EDW65354.1| GJ18951 [Drosophila virilis]	87.34	0
gi|195425939|ref|XP_002061215.1| GK18870 [Drosophila willistoni] >gi|194157300|gb|EDW72201.1| GK18870 [Drosophila willistoni]	15.75	0
gi|195427926|ref|XP_002062026.1| GK17310 [Drosophila willistoni] >gi|194158111|gb|EDW73012.1| GK17310 [Drosophila willistoni]	0	0
gi|195429902|ref|XP_002062996.1| GK21686 [Drosophila willistoni] >gi|194159081|gb|EDW73982.1| GK21686 [Drosophila willistoni]	27.76	0
gi|195432142|ref|XP_002064085.1| GK19899 [Drosophila willistoni] >gi|194160170|gb|EDW75071.1| GK19899 [Drosophila willistoni]	0	0
gi|195433044|ref|XP_002064525.1| GK23893 [Drosophila willistoni] >gi|194160610|gb|EDW75511.1| GK23893 [Drosophila willistoni]	15.08	0
gi|195433351|ref|XP_002064678.1| GK23992 [Drosophila willistoni] >gi|194160763|gb|EDW75664.1| GK23992 [Drosophila willistoni]	2.93	0
gi|195436878|ref|XP_002066382.1| GK18261 [Drosophila willistoni] >gi|194162467|gb|EDW77368.1| GK18261 [Drosophila willistoni]	0	0
gi|195443026|ref|XP_002069240.1| GK21074 [Drosophila willistoni] >gi|194165325|gb|EDW80226.1| GK21074 [Drosophila willistoni]	7.98	0
gi|195447740|ref|XP_002071349.1| GK18841 [Drosophila willistoni] >gi|194167434|gb|EDW82335.1| GK18841 [Drosophila willistoni]	0	0
gi|195453597|ref|XP_002073856.1| GK12929 [Drosophila willistoni] >gi|194169941|gb|EDW84842.1| GK12929 [Drosophila willistoni]	0	0
gi|195469778|ref|XP_002099813.1| GE16704 [Drosophila yakuba] >gi|194187337|gb|EDX00921.1| GE16704 [Drosophila yakuba]	0	0
gi|195479701|ref|XP_002100993.1| GE15862 [Drosophila yakuba] >gi|194188517|gb|EDX02101.1| GE15862 [Drosophila yakuba]	0	0
gi|195482185|ref|XP_002101946.1| GE15324 [Drosophila yakuba] >gi|194189470|gb|EDX03054.1| GE15324 [Drosophila yakuba]	505.12	0
gi|195484158|ref|XP_002090574.1| GE12729 [Drosophila yakuba] >gi|194176675|gb|EDW90286.1| GE12729 [Drosophila yakuba]	0	0
gi|19548425|gb|AAL90636.1|AF470068_1 P-type R2R3 Myb protein [Sorghum bicolor]	45.11	4.11
gi|195490402|ref|XP_002093125.1| GE20960 [Drosophila yakuba] >gi|194179226|gb|EDW92837.1| GE20960 [Drosophila yakuba]	14.26	0
gi|195500765|ref|XP_002097514.1| GE26265 [Drosophila yakuba] >gi|194183615|gb|EDW97226.1| GE26265 [Drosophila yakuba]	0	0
gi|195501517|ref|XP_002097829.1| GE24255 [Drosophila yakuba] >gi|194183930|gb|EDW97541.1| GE24255 [Drosophila yakuba]	2.95	0
gi|195501883|ref|XP_002097985.1| GE24182 [Drosophila yakuba] >gi|194184086|gb|EDW97697.1| GE24182 [Drosophila yakuba]	49.04	4.99
gi|195503180|ref|XP_002098543.1| GE23881 [Drosophila yakuba] >gi|194184644|gb|EDW98255.1| GE23881 [Drosophila yakuba]	0	2.77
gi|195539325|ref|NP_001124189.1| mdm2-binding protein [Rattus norvegicus] >gi|149066372|gb|EDM16245.1| rCG60136 [Rattus norvegicus]	60.99	0
gi|195568195|ref|XP_002102103.1| GD19732 [Drosophila simulans] >gi|194198030|gb|EDX11606.1| GD19732 [Drosophila simulans]	0	0
gi|195575789|ref|XP_002077759.1| GD22908 [Drosophila simulans] >gi|194189768|gb|EDX03344.1| GD22908 [Drosophila simulans]	0	0
gi|195582931|ref|XP_002081279.1| GD25796 [Drosophila simulans] >gi|194193288|gb|EDX06864.1| GD25796 [Drosophila simulans]	21.77	0
gi|195953730|ref|YP_002122020.1| PAS/PAC sensor-containing diguanylate cyclase [Hydrogenobaculum sp. Y04AAS1] >gi|195933342|gb|ACG58042.1| diguanylate cyclase with PAS/PAC sensor [Hydrogenobaculum sp. Y04AAS1]	13.88	0
gi|195976673|dbj|BAG68575.1| arginine decarboxylase [Prunus persica] >gi|462395707|gb|EMJ01506.1| hypothetical protein PRUPE_ppa002034mg [Prunus persica]	0	281.02
gi|195997441|ref|XP_002108589.1| hypothetical protein TRIADDRAFT_51643 [Trichoplax adhaerens] >gi|190589365|gb|EDV29387.1| hypothetical protein TRIADDRAFT_51643 [Trichoplax adhaerens]	0.93	3.22
gi|196007246|ref|XP_002113489.1| hypothetical protein TRIADDRAFT_57721 [Trichoplax adhaerens] >gi|190583893|gb|EDV23963.1| hypothetical protein TRIADDRAFT_57721 [Trichoplax adhaerens]	0	0
gi|196010381|ref|XP_002115055.1| hypothetical protein TRIADDRAFT_58809 [Trichoplax adhaerens] >gi|190582438|gb|EDV22511.1| hypothetical protein TRIADDRAFT_58809 [Trichoplax adhaerens]	53.56	0
gi|196013621|ref|XP_002116671.1| hypothetical protein TRIADDRAFT_31422 [Trichoplax adhaerens] >gi|190580649|gb|EDV20730.1| hypothetical protein TRIADDRAFT_31422 [Trichoplax adhaerens]	0	0
gi|196015591|ref|XP_002117652.1| hypothetical protein TRIADDRAFT_61662 [Trichoplax adhaerens] >gi|190579821|gb|EDV19910.1| hypothetical protein TRIADDRAFT_61662 [Trichoplax adhaerens]	0	0
gi|196015915|ref|XP_002117813.1| hypothetical protein TRIADDRAFT_61843 [Trichoplax adhaerens] >gi|190579698|gb|EDV19789.1| hypothetical protein TRIADDRAFT_61843 [Trichoplax adhaerens]	4.62	0
gi|196229263|ref|ZP_03128128.1| conserved hypothetical protein [Chthoniobacter flavus Ellin428] >gi|196226495|gb|EDY21000.1| conserved hypothetical protein [Chthoniobacter flavus Ellin428]	0	0
gi|197209964|ref|NP_001127746.1| neuropeptide receptor A30 [Bombyx mori] >gi|195947030|dbj|BAG68429.1| neuropeptide receptor A30 [Bombyx mori]	0	0
gi|197293830|gb|ACH58414.1| 9-cis-epoxycarotenoid dioxygenase, partial [Prunus dulcis]	0	0
gi|197303556|ref|ZP_03168595.1| hypothetical protein RUMLAC_02278 [Ruminococcus lactaris ATCC 29176] >gi|197297554|gb|EDY32115.1| hypothetical protein RUMLAC_02278 [Ruminococcus lactaris ATCC 29176]	15.25	22.04
gi|197334982|ref|YP_002155790.1| integrase, catalytic region [Vibrio fischeri MJ11] >gi|197316472|gb|ACH65919.1| integrase, catalytic region [Vibrio fischeri MJ11]	5.87	0
gi|198274680|ref|ZP_03207212.1| hypothetical protein BACPLE_00836 [Bacteroides plebeius DSM 17135] >gi|198272127|gb|EDY96396.1| redoxin family protein [Bacteroides plebeius DSM 17135]	0	0
gi|198419544|ref|XP_002125953.1| PREDICTED: crooked neck-like protein 1-like [Ciona intestinalis]	0	0
gi|198429317|ref|XP_002131784.1| PREDICTED: charged multivesicular body protein 5 [Ciona intestinalis]	0	0
gi|198432065|ref|XP_002131473.1| PREDICTED: metalloproteinase inhibitor 4-like [Ciona intestinalis]	0	10.48
gi|198436254|ref|XP_002124580.1| PREDICTED: protein KRI1 homolog [Ciona intestinalis]	12.59	0
gi|198462012|ref|XP_001352310.2| GA19346 [Drosophila pseudoobscura pseudoobscura] >gi|198140208|gb|EAL29398.2| GA19346 [Drosophila pseudoobscura pseudoobscura]	9.66	0
gi|198463125|ref|XP_001352700.2| GA10345 [Drosophila pseudoobscura pseudoobscura] >gi|198151123|gb|EAL30199.2| GA10345 [Drosophila pseudoobscura pseudoobscura]	53.26	0
gi|198471599|ref|XP_002133778.1| GA23076 [Drosophila pseudoobscura pseudoobscura] >gi|198145989|gb|EDY72405.1| GA23076 [Drosophila pseudoobscura pseudoobscura]	64.3	0
gi|19881513|ref|NP_612330.1| ORF108R [Infectious spleen and kidney necrosis virus] >gi|19773718|gb|AAL98832.1|AF371960_108 ORF108R [infectious spleen and kidney necrosis virus]	0	0
gi|199584368|gb|ACH90245.1| lipoxygenase LOX-2 [Prunus persica] >gi|462422244|gb|EMJ26507.1| hypothetical protein PRUPE_ppa001207mg [Prunus persica]	0	4.12
gi|199584368|gb|ACH90245.1| lipoxygenase LOX-2 [Prunus persica] >gi|462422244|gb|EMJ26507.1| hypothetical protein PRUPE_ppa001207mg [Prunus persica]	0	4.12
gi|199584368|gb|ACH90245.1| lipoxygenase LOX-2 [Prunus persica] >gi|462422244|gb|EMJ26507.1| hypothetical protein PRUPE_ppa001207mg [Prunus persica]	123.75	4.12
gi|199584368|gb|ACH90245.1| lipoxygenase LOX-2 [Prunus persica] >gi|462422244|gb|EMJ26507.1| hypothetical protein PRUPE_ppa001207mg [Prunus persica]	53.1	4.12
gi|20042974|gb|AAM08782.1|AC016780_12 Hypothetical protein with similarity to putative Ac-like transposases [Oryza sativa] >gi|31432092|gb|AAP53777.1| hAT family dimerisation domain containing protein [Oryza sativa Japonica Group]	0	0
gi|20067657|emb|CAC86163.1| putative LFY transcription factor [Silene coeli-rosa]	22.69	0
gi|20089131|ref|NP_615206.1| hypothetical protein MA0233 [Methanosarcina acetivorans C2A] >gi|19913998|gb|AAM03686.1| integral membrane protein [Methanosarcina acetivorans C2A]	0	0
gi|203288015|ref|YP_002223030.1| hypothetical protein BRE_581 [Borrelia recurrentis A1] >gi|201085235|gb|ACH94809.1| conserved hypothetical integral membrane protein [Borrelia recurrentis A1]	0.62	0
gi|204306626|gb|ACH99855.1| M protein precursor, partial [Streptococcus dysgalactiae subsp. equisimilis]	15.48	0
gi|205375082|ref|ZP_03227873.1| hypothetical protein Bcoam_18872 [Bacillus coahuilensis m4-4]	0	0
gi|206572097|gb|ACI13681.1| putative auxin response factor ARF16 [Malus x domestica]	0	0
gi|206968639|ref|ZP_03229595.1| putative penicillin-binding protein [Bacillus cereus AH1134] >gi|206737559|gb|EDZ54706.1| putative penicillin-binding protein [Bacillus cereus AH1134]	0	0
gi|207109466|ref|ZP_03243628.1| putative site-specific DNA-methyltransferase [Helicobacter pylori HPKX_438_CA4C1]	3.71	0
gi|207110935|ref|ZP_03245097.1| hypothetical protein HpylH_17899 [Helicobacter pylori HPKX_438_CA4C1]	7.79	0
gi|209875941|ref|XP_002139413.1| hypothetical protein [Cryptosporidium muris RN66] >gi|209555019|gb|EEA05064.1| hypothetical protein, conserved [Cryptosporidium muris RN66]	0	0
gi|209876321|ref|XP_002139603.1| RNase P subunit p30 family protein [Cryptosporidium muris RN66] >gi|209555209|gb|EEA05254.1| RNase P subunit p30 family protein [Cryptosporidium muris RN66]	0	0
gi|209876398|ref|XP_002139641.1| hypothetical protein [Cryptosporidium muris RN66] >gi|209555247|gb|EEA05292.1| hypothetical protein, conserved [Cryptosporidium muris RN66]	0	0
gi|209880475|ref|XP_002141677.1| hypothetical protein [Cryptosporidium muris RN66] >gi|209557283|gb|EEA07328.1| hypothetical protein CMU_001990 [Cryptosporidium muris RN66]	0	0
gi|209881552|ref|XP_002142214.1| hypothetical protein [Cryptosporidium muris RN66] >gi|209557820|gb|EEA07865.1| hypothetical protein CMU_029390 [Cryptosporidium muris RN66]	0	0
gi|209882568|ref|XP_002142720.1| hypothetical protein [Cryptosporidium muris RN66] >gi|209558326|gb|EEA08371.1| hypothetical protein, conserved [Cryptosporidium muris RN66]	0	0
gi|210148634|gb|ACJ09225.1| S-haplotype-specific F-box protein [Prunus dulcis]	5.8	1.66
gi|210610331|ref|ZP_03288360.1| hypothetical protein CLONEX_00550 [Clostridium nexile DSM 1787] >gi|210152561|gb|EEA83567.1| hypothetical protein CLONEX_00550 [Clostridium nexile DSM 1787]	0	0
gi|21228645|ref|NP_634567.1| hypothetical protein MM_2543 [Methanosarcina mazei Go1] >gi|20907145|gb|AAM32239.1| hypothetical protein MM_2543 [Methanosarcina mazei Go1]	8.95	0
gi|21233869|ref|NP_640167.1| pilus biogenesis protein [Proteus vulgaris] >gi|21203053|dbj|BAB93769.1| pilus biogenesis protein [Proteus vulgaris]	0	0
gi|212527254|ref|XP_002143784.1| glycerol-3-phosphate O-acyltransferase, putative [Talaromyces marneffei ATCC 18224] >gi|210073182|gb|EEA27269.1| glycerol-3-phosphate O-acyltransferase, putative [Talaromyces marneffei ATCC 18224]	7.28	0
gi|212530236|ref|XP_002145275.1| nucleoporin NUP49/NSP49, putative [Talaromyces marneffei ATCC 18224] >gi|210074673|gb|EEA28760.1| nucleoporin NUP49/NSP49, putative [Talaromyces marneffei ATCC 18224]	1.37	0
gi|212530844|ref|XP_002145579.1| hypothetical protein PMAA_038470 [Talaromyces marneffei ATCC 18224] >gi|210074977|gb|EEA29064.1| hypothetical protein PMAA_038470 [Talaromyces marneffei ATCC 18224]	0	0
gi|212534224|ref|XP_002147268.1| conserved hypothetical protein [Talaromyces marneffei ATCC 18224] >gi|210069667|gb|EEA23757.1| conserved hypothetical protein [Talaromyces marneffei ATCC 18224]	368.04	0
gi|212555657|gb|ACJ28111.1| hypothetical protein swp_1324 [Shewanella piezotolerans WP3]	0	0
gi|212638854|ref|YP_002315374.1| secreted protein [Anoxybacillus flavithermus WK1] >gi|212560334|gb|ACJ33389.1| Predicted secreted protein [Anoxybacillus flavithermus WK1]	6.95	0
gi|212696537|ref|ZP_03304665.1| hypothetical protein ANHYDRO_01075 [Anaerococcus hydrogenalis DSM 7454] >gi|212676473|gb|EEB36080.1| hypothetical protein ANHYDRO_01075 [Anaerococcus hydrogenalis DSM 7454]	2.23	0
gi|212702526|ref|ZP_03310654.1| hypothetical protein DESPIG_00544 [Desulfovibrio piger ATCC 29098] >gi|212673967|gb|EEB34450.1| ABC transporter, permease protein [Desulfovibrio piger ATCC 29098]	0	0
gi|212710041|ref|ZP_03318169.1| hypothetical protein PROVALCAL_01094 [Providencia alcalifaciens DSM 30120] >gi|212687248|gb|EEB46776.1| hypothetical protein PROVALCAL_01094 [Providencia alcalifaciens DSM 30120]	0	0
gi|212723706|ref|NP_001132838.1| uncharacterized LOC100194330 [Zea mays] >gi|194695538|gb|ACF81853.1| unknown [Zea mays] >gi|414881246|tpg|DAA58377.1| TPA: putative protein kinase superfamily protein [Zea mays]	0	0
gi|213403019|ref|XP_002172282.1| conserved hypothetical protein [Schizosaccharomyces japonicus yFS275] >gi|212000329|gb|EEB05989.1| conserved hypothetical protein [Schizosaccharomyces japonicus yFS275]	6.13	0
gi|213514862|ref|NP_001133599.1| Zinc finger protein Gfi-1b [Salmo salar] >gi|209154630|gb|ACI33547.1| Zinc finger protein Gfi-1b [Salmo salar]	51.11	0
gi|213521416|gb|ACJ50594.1| ribosomal protein L38 [Lutzomyia shannoni]	126.15	0
gi|21360370|gb|AAM47507.1| extensin-like protein [Citrus junos]	58.17	30.18
gi|215400038|gb|ACJ66070.1| X peptide [Hepatitis B virus]	31.41	0
gi|215400038|gb|ACJ66070.1| X peptide [Hepatitis B virus]	125.02	0
gi|216263508|ref|ZP_03435503.1| integral membrane protein MviN [Borrelia afzelii ACA-1] >gi|215980352|gb|EEC21173.1| integral membrane protein MviN [Borrelia afzelii ACA-1]	0	0
gi|21674820|ref|NP_662885.1| hypothetical protein CT2009 [Chlorobium tepidum TLS] >gi|21648039|gb|AAM73227.1| hypothetical protein CT2009 [Chlorobium tepidum TLS]	0	0
gi|217069930|gb|ACJ83325.1| unknown [Medicago truncatula]	0	48.43
gi|217071202|gb|ACJ83961.1| unknown [Medicago truncatula]	0	12.01
gi|217075867|gb|ACJ86293.1| unknown [Medicago truncatula]	45.68	0
gi|217078007|ref|YP_002335725.1| integral membrane protein [Thermosipho africanus TCF52B] >gi|217037862|gb|ACJ76384.1| integral membrane protein [Thermosipho africanus TCF52B]	0	0
gi|218117841|dbj|BAH03298.1| GDP-D-mannose pyrophosphorylase [Prunus persica] >gi|462414640|gb|EMJ19377.1| hypothetical protein PRUPE_ppa007618mg [Prunus persica]	10.04	933.48
gi|218117843|dbj|BAH03299.1| GDP-D-mannose-3',5'-epimerase [Prunus persica] >gi|462401012|gb|EMJ06569.1| hypothetical protein PRUPE_ppa007264mg [Prunus persica]	27.43	75.4
gi|218117848|dbj|BAH03301.1| L-galactose-1-phosphate phosphatase [Prunus persica] >gi|462407675|gb|EMJ13009.1| hypothetical protein PRUPE_ppa009952mg [Prunus persica]	6.83	43.63
gi|218117848|dbj|BAH03301.1| L-galactose-1-phosphate phosphatase [Prunus persica] >gi|462407675|gb|EMJ13009.1| hypothetical protein PRUPE_ppa009952mg [Prunus persica]	0	43.63
gi|218117848|dbj|BAH03301.1| L-galactose-1-phosphate phosphatase [Prunus persica] >gi|462407675|gb|EMJ13009.1| hypothetical protein PRUPE_ppa009952mg [Prunus persica]	1.2	43.63
gi|218117848|dbj|BAH03301.1| L-galactose-1-phosphate phosphatase [Prunus persica] >gi|462407675|gb|EMJ13009.1| hypothetical protein PRUPE_ppa009952mg [Prunus persica]	7.18	43.63
gi|218117848|dbj|BAH03301.1| L-galactose-1-phosphate phosphatase [Prunus persica] >gi|462407675|gb|EMJ13009.1| hypothetical protein PRUPE_ppa009952mg [Prunus persica]	7.98	43.63
gi|218117848|dbj|BAH03301.1| L-galactose-1-phosphate phosphatase [Prunus persica] >gi|462407675|gb|EMJ13009.1| hypothetical protein PRUPE_ppa009952mg [Prunus persica]	4.66	43.63
gi|218117854|dbj|BAH03304.1| putative aldo-keto reductase [Prunus persica]	0	0
gi|218184026|gb|EEC66453.1| hypothetical protein OsI_32506 [Oryza sativa Indica Group]	0	0
gi|218199334|gb|EEC81761.1| hypothetical protein OsI_25430 [Oryza sativa Indica Group]	0	0
gi|218200963|gb|EEC83390.1| hypothetical protein OsI_28826 [Oryza sativa Indica Group]	67.04	0
gi|218200979|gb|EEC83406.1| hypothetical protein OsI_28856 [Oryza sativa Indica Group]	86.93	0
gi|218202179|gb|EEC84606.1| hypothetical protein OsI_31435 [Oryza sativa Indica Group] >gi|222641609|gb|EEE69741.1| hypothetical protein OsJ_29432 [Oryza sativa Japonica Group]	0	0
gi|218202628|gb|EEC85055.1| hypothetical protein OsI_32389 [Oryza sativa Indica Group]	0	0
gi|218248648|ref|YP_002374019.1| hypothetical protein PCC8801_3917 [Cyanothece sp. PCC 8801] >gi|218169126|gb|ACK67863.1| protein of unknown function DUF1526 [Cyanothece sp. PCC 8801]	0	0
gi|218506630|ref|ZP_03504508.1| ubiquinone/menaquinone biosynthesis methyltransferase [Rhizobium etli Brasil 5]	1.43	0
gi|218550233|ref|YP_002384024.1| hypothetical protein EFER_2925 [Escherichia fergusonii ATCC 35469] >gi|422804172|ref|ZP_16852604.1| hypothetical protein ERIG_00308 [Escherichia fergusonii B253] >gi|218357774|emb|CAQ90418.1| conserved hypothetical protein; putative exported protein [Escherichia fergusonii ATCC 35469] >gi|324114980|gb|EGC08945.1| hypothetical protein ERIG_00308 [Escherichia fergus…	0	0
gi|218780789|ref|YP_002432107.1| beta-propeller repeat TECPR [Desulfatibacillum alkenivorans AK-01] >gi|218762173|gb|ACL04639.1| Beta-propeller repeat TECPR [Desulfatibacillum alkenivorans AK-01]	0	0
gi|218887769|ref|YP_002437090.1| multi-sensor hybrid histidine kinase [Desulfovibrio vulgaris str. 'Miyazaki F'] >gi|218758723|gb|ACL09622.1| multi-sensor hybrid histidine kinase [Desulfovibrio vulgaris str. 'Miyazaki F']	0	0
gi|218960697|ref|YP_001740472.1| conserved hypothetical protein [Candidatus Cloacamonas acidaminovorans str. Evry] >gi|167729354|emb|CAO80265.1| conserved hypothetical protein [Candidatus Cloacamonas acidaminovorans str. Evry]	3.54	0
gi|218960764|ref|YP_001740539.1| hypothetical protein; putative signal peptide [Candidatus Cloacamonas acidaminovorans str. Evry] >gi|167729421|emb|CAO80332.1| hypothetical protein; putative signal peptide [Candidatus Cloacamonas acidaminovorans str. Evry]	5.13	0
gi|218961319|ref|YP_001741094.1| phosphoribosylformylglycinamidine synthase II (FGAM synthase II) (formylglycinamide ribonucleotide amidotransferase) (small PurL), ATP and FGAR binding domain [Candidatus Cloacamonas acidaminovorans str. Evry] >gi|167729976|emb|CAO80888.1| phosphoribosylformylglycinamidine synthase II (FGAM synthase II) (formylglycinamide ribonucleotide amidotransferase) (small Pu…	0	0
gi|219124807|ref|XP_002182687.1| predicted protein [Phaeodactylum tricornutum CCAP 1055/1] >gi|217406033|gb|EEC45974.1| predicted protein [Phaeodactylum tricornutum CCAP 1055/1]	7.41	0
gi|219126959|ref|XP_002183713.1| predicted protein [Phaeodactylum tricornutum CCAP 1055/1] >gi|217404950|gb|EEC44895.1| predicted protein [Phaeodactylum tricornutum CCAP 1055/1]	8.19	0
gi|21928439|dbj|BAC05810.1| seven transmembrane helix receptor [Homo sapiens]	0	0
gi|219520498|gb|AAI45070.1| 4921528I01Rik protein [Mus musculus]	3.24	0
gi|21954074|gb|AAK76609.2| putative dihydrolipoamide S-acetyltransferase [Arabidopsis thaliana]	8.24	0
gi|2196542|gb|AAB61213.1| glycine-rich protein [Oryza sativa Japonica Group]	27.61	2.52
gi|219722989|ref|YP_002474377.1| hypothetical protein BGAFAR04_B0010 [Borrelia garinii Far04] >gi|219694677|gb|ACL35195.1| hypothetical protein BGAFAR04_B0010 [Borrelia garinii Far04]	4.14	0
gi|219854993|ref|YP_002472115.1| hypothetical protein CKR_1650 [Clostridium kluyveri NBRC 12016] >gi|219568717|dbj|BAH06701.1| hypothetical protein [Clostridium kluyveri NBRC 12016]	27.25	0
gi|220909828|ref|YP_002485139.1| RdgB/HAM1 family non-canonical purine NTP pyrophosphatase [Cyanothece sp. PCC 7425] >gi|219866439|gb|ACL46778.1| non-canonical purine NTP pyrophosphatase, rdgB/HAM1 family [Cyanothece sp. PCC 7425]	0	0
gi|220913080|ref|YP_002488389.1| esterase [Arthrobacter chlorophenolicus A6] >gi|219859958|gb|ACL40300.1| putative esterase [Arthrobacter chlorophenolicus A6]	5.43	0
gi|2209198|gb|AAB61441.1| LOX6 [Helobdella robusta]	0	0
gi|220931739|ref|YP_002508647.1| Fur family ferric uptake regulator [Halothermothrix orenii H 168] >gi|219993049|gb|ACL69652.1| ferric uptake regulator, Fur family [Halothermothrix orenii H 168]	0	0
gi|22095326|gb|AAM92154.1|AF436128_4 putative regulatory protein E2 [Human papillomavirus type 89]	22.53	0
gi|22095682|sp|Q9M7M1.1|ETR1_PRUPE RecName: Full=Ethylene receptor >gi|6841075|gb|AAF28893.1|AF124527_1 ethylene receptor [Prunus persica]	2	0
gi|220983459|dbj|BAH11228.1| ATP synthase CF0 C chain (chloroplast) [Welwitschia mirabilis]	5.78	0
gi|221055523|ref|XP_002258900.1| hypothetical protein, conserved in Plasmodium species [Plasmodium knowlesi strain H] >gi|193808970|emb|CAQ39673.1| hypothetical protein, conserved in Plasmodium species [Plasmodium knowlesi strain H]	0	0
gi|221059677|ref|XP_002260484.1| 2-Cys peroxiredoxin [Plasmodium knowlesi strain H] >gi|193810557|emb|CAQ41751.1| 2-Cys peroxiredoxin, putative [Plasmodium knowlesi strain H]	29.57	0
gi|221059882|ref|XP_002260586.1| hypothetical protein, conserved in Plasmodium species [Plasmodium knowlesi strain H] >gi|193810660|emb|CAQ42558.1| hypothetical protein, conserved in Plasmodium species [Plasmodium knowlesi strain H]	9.06	0
gi|221060128|ref|XP_002260709.1| hypothetical protein, conserved in Plasmodium species [Plasmodium knowlesi strain H] >gi|193810783|emb|CAQ42681.1| hypothetical protein, conserved in Plasmodium species [Plasmodium knowlesi strain H]	0	0
gi|221061417|ref|XP_002262278.1| hypothetical protein, conserved in Plasmodium species [Plasmodium knowlesi strain H] >gi|193811428|emb|CAQ42156.1| hypothetical protein, conserved in Plasmodium species [Plasmodium knowlesi strain H]	2.97	0
gi|221061417|ref|XP_002262278.1| hypothetical protein, conserved in Plasmodium species [Plasmodium knowlesi strain H] >gi|193811428|emb|CAQ42156.1| hypothetical protein, conserved in Plasmodium species [Plasmodium knowlesi strain H]	19.48	0
gi|221123773|ref|XP_002164730.1| PREDICTED: ubiquitin carboxyl-terminal hydrolase isozyme L5-like [Hydra magnipapillata]	9.51	0
gi|221220068|gb|ACM08695.1| Mediator of RNA polymerase II transcription subunit 31 [Salmo salar]	4.95	0
gi|221221978|gb|ACM09650.1| Nuclear nucleic acid-binding protein C1D [Salmo salar]	0	0
gi|221488532|gb|EEE26746.1| conserved hypothetical protein [Toxoplasma gondii GT1]	1.9	0
gi|221488846|gb|EEE27060.1| hypothetical protein TGGT1_118065 [Toxoplasma gondii GT1]	0	0
gi|221501521|gb|EEE27295.1| conserved hypothetical protein [Toxoplasma gondii VEG]	0	0
gi|221501880|gb|EEE27633.1| hypothetical protein TGVEG_087220 [Toxoplasma gondii VEG]	1.69	0
gi|221504289|gb|EEE29964.1| conserved hypothetical protein [Toxoplasma gondii VEG]	9.68	0
gi|221505164|gb|EEE30818.1| conserved hypothetical protein [Toxoplasma gondii VEG]	0	0
gi|221505297|gb|EEE30951.1| RNA pseudouridylate synthase domain-containing protein, putative [Toxoplasma gondii VEG]	0	0
gi|221633632|ref|YP_002522858.1| putative S-layer associated protein [Thermomicrobium roseum DSM 5159] >gi|221155868|gb|ACM04995.1| putative S-layer associated protein [Thermomicrobium roseum DSM 5159]	0.85	0
gi|222139398|gb|ACM45718.1| endo-1,3-beta-glucanase [Pyrus pyrifolia]	94.7	930.59
gi|222142598|ref|YP_002559353.1| hypothetical protein MCCL_plsB0022 [Macrococcus caseolyticus JCSC5402] >gi|222121367|dbj|BAH18700.1| methicillin-resistance sensor transducer protein homolog MecR1m [Macrococcus caseolyticus JCSC5402] >gi|291461468|dbj|BAI83350.1| methicillin-resistance regulatory protein MecR1 homolog MecR1m [Macrococcus caseolyticus] >gi|291461504|dbj|BAI83384.1| methicillin-res…	6.16	0
gi|222151243|ref|YP_002560397.1| hypothetical protein MCCL_0994 [Macrococcus caseolyticus JCSC5402] >gi|222120366|dbj|BAH17701.1| conserved hypothetical protein [Macrococcus caseolyticus JCSC5402]	15.39	0
gi|222152301|ref|YP_002561476.1| ABC transporter ATP-binding protein [Streptococcus uberis 0140J] >gi|222113112|emb|CAR40508.1| ABC transporter ATP-binding membrane protein [Streptococcus uberis 0140J]	124.24	0
gi|222424672|dbj|BAH20290.1| AT4G23490 [Arabidopsis thaliana]	0	0
gi|222427667|gb|ACM49843.1| ethylene responsive transcription factor 12 [Prunus salicina]	3.24	6.26
gi|222427677|gb|ACM49848.1| ethylene responsive transcription factor 1b [Prunus salicina]	0	0
gi|222637211|gb|EEE67343.1| hypothetical protein OsJ_24604 [Oryza sativa Japonica Group]	13.42	0
gi|22299338|ref|NP_682585.1| cellulose synthase-like protein [Thermosynechococcus elongatus BP-1] >gi|22295521|dbj|BAC09347.1| tlr1795 [Thermosynechococcus elongatus BP-1]	0	0
gi|223038603|ref|ZP_03608896.1| conserved hypothetical protein [Campylobacter rectus RM3267] >gi|222880005|gb|EEF15093.1| conserved hypothetical protein [Campylobacter rectus RM3267]	42.23	0
gi|22327990|ref|NP_200888.2| heavy metal transport/detoxification domain-containing protein [Arabidopsis thaliana] >gi|10176908|dbj|BAB10101.1| unnamed protein product [Arabidopsis thaliana] >gi|28416657|gb|AAO42859.1| At5g60800 [Arabidopsis thaliana] >gi|110735953|dbj|BAE99951.1| hypothetical protein [Arabidopsis thaliana] >gi|332009995|gb|AED97378.1| heavy metal transport/detoxification domain-…	0	0
gi|22331691|ref|NP_680115.1| cysteine/histidine-rich C1 domain-containing protein [Arabidopsis thaliana] >gi|332644891|gb|AEE78412.1| cysteine/histidine-rich C1 domain-containing protein [Arabidopsis thaliana]	0	0
gi|223469588|gb|ACM90137.1| envelope glycoprotein [Small ruminant lentivirus]	9.15	0
gi|223717778|dbj|BAH22757.1| eta subunit of chaperonin containing t-complex polypeptide 1 [Theileria sergenti]	11.15	0
gi|223934201|ref|ZP_03626138.1| ABC transporter EcsB [Streptococcus suis 89/1591] >gi|223897139|gb|EEF63563.1| ABC transporter EcsB [Streptococcus suis 89/1591]	0	0
gi|223984219|ref|ZP_03634367.1| hypothetical protein HOLDEFILI_01660 [Holdemania filiformis DSM 12042] >gi|223963834|gb|EEF68198.1| hypothetical protein HOLDEFILI_01660 [Holdemania filiformis DSM 12042]	6.49	0
gi|223984404|ref|ZP_03634543.1| hypothetical protein HOLDEFILI_01837 [Holdemania filiformis DSM 12042] >gi|223963646|gb|EEF68019.1| hypothetical protein HOLDEFILI_01837 [Holdemania filiformis DSM 12042]	6.76	0
gi|223997426|ref|XP_002288386.1| predicted protein [Thalassiosira pseudonana CCMP1335] >gi|220975494|gb|EED93822.1| predicted protein [Thalassiosira pseudonana CCMP1335]	3.3	0
gi|223999027|ref|XP_002289186.1| predicted protein [Thalassiosira pseudonana CCMP1335] >gi|220974394|gb|EED92723.1| predicted protein [Thalassiosira pseudonana CCMP1335]	16.65	0
gi|224005272|ref|XP_002296287.1| predicted protein [Thalassiosira pseudonana CCMP1335] >gi|209586319|gb|ACI65004.1| predicted protein [Thalassiosira pseudonana CCMP1335]	15.23	0
gi|224005272|ref|XP_002296287.1| predicted protein [Thalassiosira pseudonana CCMP1335] >gi|209586319|gb|ACI65004.1| predicted protein [Thalassiosira pseudonana CCMP1335]	0.99	0
gi|224010856|ref|XP_002294385.1| predicted protein [Thalassiosira pseudonana CCMP1335] >gi|220969880|gb|EED88219.1| predicted protein [Thalassiosira pseudonana CCMP1335]	1.5	0
gi|224047170|ref|XP_002194193.1| PREDICTED: uncharacterized protein LOC100221905 isoform 1 [Taeniopygia guttata]	0	0
gi|224047836|ref|XP_002191624.1| PREDICTED: potassium channel subfamily K member 1 [Taeniopygia guttata]	0	0
gi|224053300|ref|XP_002297752.1| predicted protein [Populus trichocarpa] >gi|224064701|ref|XP_002301539.1| predicted protein [Populus trichocarpa] >gi|224114615|ref|XP_002332324.1| predicted protein [Populus trichocarpa] >gi|224136388|ref|XP_002322317.1| predicted protein [Populus trichocarpa] >gi|255548313|ref|XP_002515213.1| ubiquitin, putative [Ricinus communis] >gi|460415200|ref|XP_004252948.…	32.61	0
gi|224053300|ref|XP_002297752.1| predicted protein [Populus trichocarpa] >gi|224064701|ref|XP_002301539.1| predicted protein [Populus trichocarpa] >gi|224114615|ref|XP_002332324.1| predicted protein [Populus trichocarpa] >gi|224136388|ref|XP_002322317.1| predicted protein [Populus trichocarpa] >gi|255548313|ref|XP_002515213.1| ubiquitin, putative [Ricinus communis] >gi|460415200|ref|XP_004252948.…	15.09	0
gi|224053675|ref|XP_002297923.1| predicted protein [Populus trichocarpa] >gi|222845181|gb|EEE82728.1| predicted protein [Populus trichocarpa]	0	0
gi|224054342|ref|XP_002298212.1| predicted protein [Populus trichocarpa] >gi|222845470|gb|EEE83017.1| predicted protein [Populus trichocarpa]	0	0
gi|224054434|ref|XP_002298258.1| predicted protein [Populus trichocarpa] >gi|222845516|gb|EEE83063.1| predicted protein [Populus trichocarpa]	0	0
gi|224055631|ref|XP_002298575.1| predicted protein [Populus trichocarpa] >gi|222845833|gb|EEE83380.1| predicted protein [Populus trichocarpa]	0	0
gi|224057190|ref|XP_002299164.1| predicted protein [Populus trichocarpa] >gi|222846422|gb|EEE83969.1| predicted protein [Populus trichocarpa]	55.97	13.4
gi|224060429|ref|XP_002300195.1| predicted protein [Populus trichocarpa] >gi|222847453|gb|EEE85000.1| predicted protein [Populus trichocarpa]	0	0
gi|224061525|ref|XP_002300523.1| predicted protein [Populus trichocarpa] >gi|222847781|gb|EEE85328.1| predicted protein [Populus trichocarpa]	6.96	30.73
gi|224063078|ref|XP_002300985.1| predicted protein [Populus trichocarpa] >gi|222842711|gb|EEE80258.1| predicted protein [Populus trichocarpa]	0	0
gi|224064218|ref|XP_002301405.1| predicted protein [Populus trichocarpa] >gi|222843131|gb|EEE80678.1| predicted protein [Populus trichocarpa]	6.7	0
gi|224064796|ref|XP_002301563.1| predicted protein [Populus trichocarpa] >gi|222843289|gb|EEE80836.1| predicted protein [Populus trichocarpa]	48.2	0
gi|224065310|ref|XP_002301768.1| predicted protein [Populus trichocarpa] >gi|222843494|gb|EEE81041.1| predicted protein [Populus trichocarpa]	0	63.04
gi|224066133|ref|XP_002302015.1| predicted protein [Populus trichocarpa] >gi|222843741|gb|EEE81288.1| predicted protein [Populus trichocarpa]	31.11	0
gi|224066701|ref|XP_002302182.1| predicted protein [Populus trichocarpa] >gi|222843908|gb|EEE81455.1| predicted protein [Populus trichocarpa]	9.66	0
gi|224068574|ref|XP_002302774.1| predicted protein [Populus trichocarpa] >gi|222844500|gb|EEE82047.1| predicted protein [Populus trichocarpa]	9.98	0
gi|224068650|ref|XP_002302791.1| predicted protein [Populus trichocarpa] >gi|222844517|gb|EEE82064.1| predicted protein [Populus trichocarpa]	0	2.1
gi|224068982|ref|XP_002302871.1| predicted protein [Populus trichocarpa] >gi|222844597|gb|EEE82144.1| predicted protein [Populus trichocarpa]	5.09	0
gi|224069010|ref|XP_002302878.1| predicted protein [Populus trichocarpa] >gi|222844604|gb|EEE82151.1| predicted protein [Populus trichocarpa]	0	0
gi|224070955|ref|XP_002303302.1| predicted protein [Populus trichocarpa] >gi|222840734|gb|EEE78281.1| predicted protein [Populus trichocarpa]	2.07	0
gi|224072359|ref|XP_002303698.1| predicted protein [Populus trichocarpa] >gi|222841130|gb|EEE78677.1| predicted protein [Populus trichocarpa]	92.36	0
gi|224072855|ref|XP_002335912.1| predicted protein [Populus trichocarpa] >gi|222836309|gb|EEE74730.1| predicted protein [Populus trichocarpa]	0	0
gi|224072855|ref|XP_002335912.1| predicted protein [Populus trichocarpa] >gi|222836309|gb|EEE74730.1| predicted protein [Populus trichocarpa]	5.06	0
gi|224073296|ref|XP_002304066.1| predicted protein [Populus trichocarpa] >gi|222841498|gb|EEE79045.1| predicted protein [Populus trichocarpa]	4.24	0
gi|224075994|ref|XP_002304863.1| predicted protein [Populus trichocarpa] >gi|222842295|gb|EEE79842.1| predicted protein [Populus trichocarpa]	0	0
gi|224076870|ref|XP_002305028.1| predicted protein [Populus trichocarpa] >gi|222847992|gb|EEE85539.1| predicted protein [Populus trichocarpa]	0	0
gi|224077245|ref|XP_002305192.1| predicted protein [Populus trichocarpa] >gi|222848156|gb|EEE85703.1| predicted protein [Populus trichocarpa]	4.27	0
gi|224079177|ref|XP_002305782.1| predicted protein [Populus trichocarpa] >gi|222848746|gb|EEE86293.1| predicted protein [Populus trichocarpa]	0	0
gi|224079177|ref|XP_002305782.1| predicted protein [Populus trichocarpa] >gi|222848746|gb|EEE86293.1| predicted protein [Populus trichocarpa]	0	0
gi|224080922|ref|XP_002306234.1| predicted protein [Populus trichocarpa] >gi|222855683|gb|EEE93230.1| predicted protein [Populus trichocarpa]	0	0
gi|224082618|ref|XP_002306767.1| predicted protein [Populus trichocarpa] >gi|222856216|gb|EEE93763.1| predicted protein [Populus trichocarpa]	0	291.41
gi|224083759|ref|XP_002307113.1| predicted protein [Populus trichocarpa] >gi|222856562|gb|EEE94109.1| predicted protein [Populus trichocarpa]	0	0
gi|224086807|ref|XP_002335184.1| predicted protein [Populus trichocarpa] >gi|222833035|gb|EEE71512.1| predicted protein [Populus trichocarpa]	0	0
gi|224088222|ref|XP_002308377.1| predicted protein [Populus trichocarpa] >gi|222854353|gb|EEE91900.1| predicted protein [Populus trichocarpa]	14.28	0
gi|224089374|ref|XP_002308710.1| predicted protein [Populus trichocarpa] >gi|222854686|gb|EEE92233.1| predicted protein [Populus trichocarpa]	10.29	0
gi|224089491|ref|XP_002308731.1| predicted protein [Populus trichocarpa] >gi|222854707|gb|EEE92254.1| predicted protein [Populus trichocarpa]	0	0
gi|224092370|ref|XP_002309579.1| predicted protein [Populus trichocarpa] >gi|222855555|gb|EEE93102.1| predicted protein [Populus trichocarpa]	0	0
gi|224092958|ref|XP_002334863.1| predicted protein [Populus trichocarpa] >gi|222875333|gb|EEF12464.1| predicted protein [Populus trichocarpa]	0	5.27
gi|224094831|ref|XP_002310256.1| predicted protein [Populus trichocarpa] >gi|222853159|gb|EEE90706.1| predicted protein [Populus trichocarpa]	0	0
gi|224094839|ref|XP_002310260.1| predicted protein [Populus trichocarpa] >gi|222853163|gb|EEE90710.1| predicted protein [Populus trichocarpa]	0	7.72
gi|224096347|ref|XP_002310607.1| predicted protein [Populus trichocarpa] >gi|222853510|gb|EEE91057.1| predicted protein [Populus trichocarpa]	0	0
gi|224097506|ref|XP_002310964.1| white-brown-complex ABC transporter family [Populus trichocarpa] >gi|222850784|gb|EEE88331.1| white-brown-complex ABC transporter family [Populus trichocarpa]	36.64	12.42
gi|224097506|ref|XP_002310964.1| white-brown-complex ABC transporter family [Populus trichocarpa] >gi|222850784|gb|EEE88331.1| white-brown-complex ABC transporter family [Populus trichocarpa]	0	12.42
gi|224098376|ref|XP_002311159.1| predicted protein [Populus trichocarpa] >gi|222850979|gb|EEE88526.1| predicted protein [Populus trichocarpa]	36.68	112.32
gi|224098505|ref|XP_002334552.1| predicted protein [Populus trichocarpa] >gi|222873066|gb|EEF10197.1| predicted protein [Populus trichocarpa]	0	0
gi|224099073|ref|XP_002311365.1| predicted protein [Populus trichocarpa] >gi|222851185|gb|EEE88732.1| predicted protein [Populus trichocarpa]	3.49	0
gi|224099399|ref|XP_002334486.1| predicted protein [Populus trichocarpa] >gi|222872477|gb|EEF09608.1| predicted protein [Populus trichocarpa]	0	0
gi|224099667|ref|XP_002311571.1| predicted protein [Populus trichocarpa] >gi|222851391|gb|EEE88938.1| predicted protein [Populus trichocarpa]	12.56	0
gi|224100267|ref|XP_002311807.1| hypothetical protein POPTRDRAFT_766749 [Populus trichocarpa] >gi|222851627|gb|EEE89174.1| hypothetical protein POPTRDRAFT_766749 [Populus trichocarpa]	0	0
gi|224100547|ref|XP_002311919.1| predicted protein [Populus trichocarpa] >gi|222851739|gb|EEE89286.1| predicted protein [Populus trichocarpa]	0	0
gi|224100699|ref|XP_002311979.1| predicted protein [Populus trichocarpa] >gi|222851799|gb|EEE89346.1| predicted protein [Populus trichocarpa]	3.2	0
gi|224100815|ref|XP_002334334.1| predicted protein [Populus trichocarpa] >gi|222871199|gb|EEF08330.1| predicted protein [Populus trichocarpa]	43.29	3.04
gi|224100815|ref|XP_002334334.1| predicted protein [Populus trichocarpa] >gi|222871199|gb|EEF08330.1| predicted protein [Populus trichocarpa]	5.49	3.04
gi|224100815|ref|XP_002334334.1| predicted protein [Populus trichocarpa] >gi|222871199|gb|EEF08330.1| predicted protein [Populus trichocarpa]	3.65	3.04
gi|224100815|ref|XP_002334334.1| predicted protein [Populus trichocarpa] >gi|222871199|gb|EEF08330.1| predicted protein [Populus trichocarpa]	5.95	3.04
gi|224101553|ref|XP_002312328.1| predicted protein [Populus trichocarpa] >gi|222852148|gb|EEE89695.1| predicted protein [Populus trichocarpa]	1.69	405.61
gi|224101553|ref|XP_002312328.1| predicted protein [Populus trichocarpa] >gi|222852148|gb|EEE89695.1| predicted protein [Populus trichocarpa]	9.95	405.61
gi|224101553|ref|XP_002312328.1| predicted protein [Populus trichocarpa] >gi|222852148|gb|EEE89695.1| predicted protein [Populus trichocarpa]	72	405.61
gi|224101553|ref|XP_002312328.1| predicted protein [Populus trichocarpa] >gi|222852148|gb|EEE89695.1| predicted protein [Populus trichocarpa]	1.41	405.61
gi|224101553|ref|XP_002312328.1| predicted protein [Populus trichocarpa] >gi|222852148|gb|EEE89695.1| predicted protein [Populus trichocarpa]	4.78	405.61
gi|224101553|ref|XP_002312328.1| predicted protein [Populus trichocarpa] >gi|222852148|gb|EEE89695.1| predicted protein [Populus trichocarpa]	8.07	405.61
gi|224101553|ref|XP_002312328.1| predicted protein [Populus trichocarpa] >gi|222852148|gb|EEE89695.1| predicted protein [Populus trichocarpa]	11.67	405.61
gi|224101553|ref|XP_002312328.1| predicted protein [Populus trichocarpa] >gi|222852148|gb|EEE89695.1| predicted protein [Populus trichocarpa]	0	405.61
gi|224101553|ref|XP_002312328.1| predicted protein [Populus trichocarpa] >gi|222852148|gb|EEE89695.1| predicted protein [Populus trichocarpa]	0	405.61
gi|224101553|ref|XP_002312328.1| predicted protein [Populus trichocarpa] >gi|222852148|gb|EEE89695.1| predicted protein [Populus trichocarpa]	20.96	405.61
gi|224101553|ref|XP_002312328.1| predicted protein [Populus trichocarpa] >gi|222852148|gb|EEE89695.1| predicted protein [Populus trichocarpa]	3.43	405.61
gi|224101553|ref|XP_002312328.1| predicted protein [Populus trichocarpa] >gi|222852148|gb|EEE89695.1| predicted protein [Populus trichocarpa]	19.24	405.61
gi|224101553|ref|XP_002312328.1| predicted protein [Populus trichocarpa] >gi|222852148|gb|EEE89695.1| predicted protein [Populus trichocarpa]	0	405.61
gi|224101553|ref|XP_002312328.1| predicted protein [Populus trichocarpa] >gi|222852148|gb|EEE89695.1| predicted protein [Populus trichocarpa]	1.91	405.61
gi|224101553|ref|XP_002312328.1| predicted protein [Populus trichocarpa] >gi|222852148|gb|EEE89695.1| predicted protein [Populus trichocarpa]	73.17	405.61
gi|224101553|ref|XP_002312328.1| predicted protein [Populus trichocarpa] >gi|222852148|gb|EEE89695.1| predicted protein [Populus trichocarpa]	0	405.61
gi|224101553|ref|XP_002312328.1| predicted protein [Populus trichocarpa] >gi|222852148|gb|EEE89695.1| predicted protein [Populus trichocarpa]	64.17	405.61
gi|224101725|ref|XP_002334250.1| predicted protein [Populus trichocarpa] >gi|222870213|gb|EEF07344.1| predicted protein [Populus trichocarpa]	16.57	0
gi|224102627|ref|XP_002312753.1| f-box family protein [Populus trichocarpa] >gi|222852573|gb|EEE90120.1| f-box family protein [Populus trichocarpa]	7.06	17.87
gi|224104857|ref|XP_002313594.1| predicted protein [Populus trichocarpa] >gi|222850002|gb|EEE87549.1| predicted protein [Populus trichocarpa]	0.57	13.87
gi|224105473|ref|XP_002313822.1| predicted protein [Populus trichocarpa] >gi|118483621|gb|ABK93705.1| unknown [Populus trichocarpa] >gi|222850230|gb|EEE87777.1| predicted protein [Populus trichocarpa]	0	112.22
gi|224105473|ref|XP_002313822.1| predicted protein [Populus trichocarpa] >gi|118483621|gb|ABK93705.1| unknown [Populus trichocarpa] >gi|222850230|gb|EEE87777.1| predicted protein [Populus trichocarpa]	7.75	112.22
gi|224105701|ref|XP_002333777.1| predicted protein [Populus trichocarpa] >gi|222838533|gb|EEE76898.1| predicted protein [Populus trichocarpa]	6.32	0
gi|224105887|ref|XP_002313968.1| predicted protein [Populus trichocarpa] >gi|222850376|gb|EEE87923.1| predicted protein [Populus trichocarpa]	3.22	0
gi|224106345|ref|XP_002314137.1| predicted protein [Populus trichocarpa] >gi|222850545|gb|EEE88092.1| predicted protein [Populus trichocarpa]	8.73	0
gi|224107389|ref|XP_002314467.1| predicted protein [Populus trichocarpa] >gi|222863507|gb|EEF00638.1| predicted protein [Populus trichocarpa]	5.44	0
gi|224108187|ref|XP_002314752.1| predicted protein [Populus trichocarpa] >gi|222863792|gb|EEF00923.1| predicted protein [Populus trichocarpa]	0	2.92
gi|224108579|ref|XP_002314897.1| predicted protein [Populus trichocarpa] >gi|222863937|gb|EEF01068.1| predicted protein [Populus trichocarpa]	26.45	0
gi|224111270|ref|XP_002315799.1| predicted protein [Populus trichocarpa] >gi|222864839|gb|EEF01970.1| predicted protein [Populus trichocarpa]	0.32	0
gi|224111270|ref|XP_002315799.1| predicted protein [Populus trichocarpa] >gi|222864839|gb|EEF01970.1| predicted protein [Populus trichocarpa]	0	0
gi|224111730|ref|XP_002315956.1| predicted protein [Populus trichocarpa] >gi|222864996|gb|EEF02127.1| predicted protein [Populus trichocarpa]	0	0
gi|224112006|ref|XP_002316051.1| predicted protein [Populus trichocarpa] >gi|222865091|gb|EEF02222.1| predicted protein [Populus trichocarpa]	0	0
gi|224112110|ref|XP_002316086.1| predicted protein [Populus trichocarpa] >gi|222865126|gb|EEF02257.1| predicted protein [Populus trichocarpa]	16.12	6.33
gi|224112725|ref|XP_002316272.1| predicted protein [Populus trichocarpa] >gi|222865312|gb|EEF02443.1| predicted protein [Populus trichocarpa]	0	0
gi|224112775|ref|XP_002332711.1| predicted protein [Populus trichocarpa] >gi|222832982|gb|EEE71459.1| predicted protein [Populus trichocarpa]	14.32	0
gi|224113151|ref|XP_002316408.1| histone H2 [Populus trichocarpa] >gi|222865448|gb|EEF02579.1| histone H2 [Populus trichocarpa]	0	21.64
gi|224113239|ref|XP_002332625.1| predicted protein [Populus trichocarpa] >gi|222832844|gb|EEE71321.1| predicted protein [Populus trichocarpa]	0	0
gi|224114565|ref|XP_002332339.1| predicted protein [Populus trichocarpa] >gi|222831906|gb|EEE70383.1| predicted protein [Populus trichocarpa]	7.17	0
gi|224114776|ref|XP_002316854.1| predicted protein [Populus trichocarpa] >gi|222859919|gb|EEE97466.1| predicted protein [Populus trichocarpa]	0	10.46
gi|224114776|ref|XP_002316854.1| predicted protein [Populus trichocarpa] >gi|222859919|gb|EEE97466.1| predicted protein [Populus trichocarpa]	0	10.46
gi|224115286|ref|XP_002332207.1| predicted protein [Populus trichocarpa] >gi|222875314|gb|EEF12445.1| predicted protein [Populus trichocarpa]	0.61	0
gi|224115778|ref|XP_002317122.1| nbs-lrr resistance protein [Populus trichocarpa] >gi|222860187|gb|EEE97734.1| nbs-lrr resistance protein [Populus trichocarpa]	0	0
gi|224115778|ref|XP_002317122.1| nbs-lrr resistance protein [Populus trichocarpa] >gi|222860187|gb|EEE97734.1| nbs-lrr resistance protein [Populus trichocarpa]	10.42	0
gi|224115778|ref|XP_002317122.1| nbs-lrr resistance protein [Populus trichocarpa] >gi|222860187|gb|EEE97734.1| nbs-lrr resistance protein [Populus trichocarpa]	122.26	0
gi|224116396|ref|XP_002317287.1| predicted protein [Populus trichocarpa] >gi|222860352|gb|EEE97899.1| predicted protein [Populus trichocarpa]	0	73.99
gi|224116396|ref|XP_002317287.1| predicted protein [Populus trichocarpa] >gi|222860352|gb|EEE97899.1| predicted protein [Populus trichocarpa]	7.69	73.99
gi|224116396|ref|XP_002317287.1| predicted protein [Populus trichocarpa] >gi|222860352|gb|EEE97899.1| predicted protein [Populus trichocarpa]	57.37	73.99
gi|224116894|ref|XP_002331840.1| predicted protein [Populus trichocarpa] >gi|222875078|gb|EEF12209.1| predicted protein [Populus trichocarpa]	220.25	0
gi|224117622|ref|XP_002331682.1| predicted protein [Populus trichocarpa] >gi|222874101|gb|EEF11232.1| predicted protein [Populus trichocarpa]	14.93	0
gi|224118372|ref|XP_002331466.1| predicted protein [Populus trichocarpa] >gi|222873544|gb|EEF10675.1| predicted protein [Populus trichocarpa]	0	0
gi|224118688|ref|XP_002331423.1| predicted protein [Populus trichocarpa] >gi|222873637|gb|EEF10768.1| predicted protein [Populus trichocarpa]	0	0
gi|224119254|ref|XP_002318025.1| predicted protein [Populus trichocarpa] >gi|222858698|gb|EEE96245.1| predicted protein [Populus trichocarpa]	16.19	16.93
gi|224120416|ref|XP_002318324.1| predicted protein [Populus trichocarpa] >gi|222858997|gb|EEE96544.1| predicted protein [Populus trichocarpa] >gi|225626259|gb|ACN97179.1| MYB transcription factor [Populus trichocarpa]	0	0
gi|224120504|ref|XP_002331064.1| predicted protein [Populus trichocarpa] >gi|222872994|gb|EEF10125.1| predicted protein [Populus trichocarpa]	25.71	0
gi|224121040|ref|XP_002318482.1| predicted protein [Populus trichocarpa] >gi|222859155|gb|EEE96702.1| predicted protein [Populus trichocarpa]	0	0
gi|224121058|ref|XP_002330893.1| predicted protein [Populus trichocarpa] >gi|222872715|gb|EEF09846.1| predicted protein [Populus trichocarpa]	15.18	0
gi|224121418|ref|XP_002318577.1| predicted protein [Populus trichocarpa] >gi|222859250|gb|EEE96797.1| predicted protein [Populus trichocarpa]	15.77	0
gi|224121850|ref|XP_002318688.1| predicted protein [Populus trichocarpa] >gi|222859361|gb|EEE96908.1| predicted protein [Populus trichocarpa]	0	0
gi|224121850|ref|XP_002318688.1| predicted protein [Populus trichocarpa] >gi|222859361|gb|EEE96908.1| predicted protein [Populus trichocarpa]	3.35	0
gi|224121850|ref|XP_002318688.1| predicted protein [Populus trichocarpa] >gi|222859361|gb|EEE96908.1| predicted protein [Populus trichocarpa]	0	0
gi|224121974|ref|XP_002318719.1| predicted protein [Populus trichocarpa] >gi|222859392|gb|EEE96939.1| predicted protein [Populus trichocarpa]	0	0
gi|224122090|ref|XP_002318750.1| predicted protein [Populus trichocarpa] >gi|222859423|gb|EEE96970.1| predicted protein [Populus trichocarpa]	3.38	0
gi|224124278|ref|XP_002319291.1| predicted protein [Populus trichocarpa] >gi|222857667|gb|EEE95214.1| predicted protein [Populus trichocarpa]	0	0
gi|224124874|ref|XP_002329970.1| predicted protein [Populus trichocarpa] >gi|222871992|gb|EEF09123.1| predicted protein [Populus trichocarpa]	7.24	0
gi|224126113|ref|XP_002329664.1| predicted protein [Populus trichocarpa] >gi|222870545|gb|EEF07676.1| predicted protein [Populus trichocarpa]	10.63	0
gi|224126665|ref|XP_002329442.1| predicted protein [Populus trichocarpa] >gi|222870122|gb|EEF07253.1| predicted protein [Populus trichocarpa]	11.62	0
gi|224128340|ref|XP_002320305.1| predicted protein [Populus trichocarpa] >gi|222861078|gb|EEE98620.1| predicted protein [Populus trichocarpa]	85.19	0
gi|224128624|ref|XP_002320378.1| predicted protein [Populus trichocarpa] >gi|222861151|gb|EEE98693.1| predicted protein [Populus trichocarpa]	40.57	25.14
gi|224129308|ref|XP_002320552.1| predicted protein [Populus trichocarpa] >gi|222861325|gb|EEE98867.1| predicted protein [Populus trichocarpa]	0	9.2
gi|224131464|ref|XP_002321091.1| predicted protein [Populus trichocarpa] >gi|222861864|gb|EEE99406.1| predicted protein [Populus trichocarpa]	0	0
gi|224134214|ref|XP_002327784.1| predicted protein [Populus trichocarpa] >gi|222836869|gb|EEE75262.1| predicted protein [Populus trichocarpa]	0	0
gi|224134360|ref|XP_002321800.1| predicted protein [Populus trichocarpa] >gi|222868796|gb|EEF05927.1| predicted protein [Populus trichocarpa]	0	0
gi|224136159|ref|XP_002322254.1| predicted protein [Populus trichocarpa] >gi|222869250|gb|EEF06381.1| predicted protein [Populus trichocarpa]	0	3.69
gi|224136918|ref|XP_002322448.1| f-box family protein [Populus trichocarpa] >gi|222869444|gb|EEF06575.1| f-box family protein [Populus trichocarpa]	5.2	0
gi|224137504|ref|XP_002322574.1| predicted protein [Populus trichocarpa] >gi|222867204|gb|EEF04335.1| predicted protein [Populus trichocarpa]	10.32	0
gi|224139830|ref|XP_002323297.1| predicted protein [Populus trichocarpa] >gi|222867927|gb|EEF05058.1| predicted protein [Populus trichocarpa]	2.25	15.34
gi|224140453|ref|XP_002323597.1| predicted protein [Populus trichocarpa] >gi|222868227|gb|EEF05358.1| predicted protein [Populus trichocarpa]	1.15	7.99
gi|224140453|ref|XP_002323597.1| predicted protein [Populus trichocarpa] >gi|222868227|gb|EEF05358.1| predicted protein [Populus trichocarpa]	1.14	7.99
gi|224141155|ref|XP_002323940.1| predicted protein [Populus trichocarpa] >gi|222866942|gb|EEF04073.1| predicted protein [Populus trichocarpa]	8.49	0
gi|224141701|ref|XP_002324203.1| predicted protein [Populus trichocarpa] >gi|222865637|gb|EEF02768.1| predicted protein [Populus trichocarpa]	0	0
gi|224142856|ref|XP_002335976.1| predicted protein [Populus trichocarpa] >gi|222836542|gb|EEE74949.1| predicted protein [Populus trichocarpa]	0	0
gi|224142917|ref|XP_002324778.1| predicted protein [Populus trichocarpa] >gi|222866212|gb|EEF03343.1| predicted protein [Populus trichocarpa]	0	0
gi|224143475|ref|XP_002324968.1| predicted protein [Populus trichocarpa] >gi|222866402|gb|EEF03533.1| predicted protein [Populus trichocarpa]	37.7	38.57
gi|224143727|ref|XP_002325054.1| predicted protein [Populus trichocarpa] >gi|222866488|gb|EEF03619.1| predicted protein [Populus trichocarpa]	0	10.21
gi|224145191|ref|XP_002325559.1| predicted protein [Populus trichocarpa] >gi|222862434|gb|EEE99940.1| predicted protein [Populus trichocarpa]	0	0
gi|224146429|ref|XP_002326004.1| predicted protein [Populus trichocarpa] >gi|222862879|gb|EEF00386.1| predicted protein [Populus trichocarpa]	2.89	0
gi|224149711|ref|XP_002336852.1| predicted protein [Populus trichocarpa] >gi|222837005|gb|EEE75398.1| predicted protein [Populus trichocarpa]	6.94	0
gi|224159|prf||1011228A cytochrome b559	7.61	15.74
gi|224159066|ref|XP_002338041.1| predicted protein [Populus trichocarpa] >gi|222870495|gb|EEF07626.1| predicted protein [Populus trichocarpa]	0	0
gi|224159201|ref|XP_002338054.1| predicted protein [Populus trichocarpa] >gi|222870558|gb|EEF07689.1| predicted protein [Populus trichocarpa]	0.81	0
gi|224159219|ref|XP_002338056.1| predicted protein [Populus trichocarpa] >gi|222870565|gb|EEF07696.1| predicted protein [Populus trichocarpa]	165.7	0
gi|224162569|ref|XP_002338454.1| predicted protein [Populus trichocarpa] >gi|222872358|gb|EEF09489.1| predicted protein [Populus trichocarpa]	6.4	0
gi|224166222|ref|XP_002338902.1| predicted protein [Populus trichocarpa] >gi|222873868|gb|EEF10999.1| predicted protein [Populus trichocarpa]	0	0
gi|224166509|ref|XP_002338946.1| tubulin, beta chain [Populus trichocarpa] >gi|222873988|gb|EEF11119.1| tubulin, beta chain [Populus trichocarpa]	0	5.08
gi|224168295|ref|XP_002339136.1| predicted protein [Populus trichocarpa] >gi|222874471|gb|EEF11602.1| predicted protein [Populus trichocarpa]	0	12.06
gi|224228413|dbj|BAH23674.1| elongation factor 1-alpha [Arum concinnatum]	4.22	0
gi|224285406|gb|ACN40426.1| unknown [Picea sitchensis]	37.43	0
gi|224369640|ref|YP_002603804.1| protein RfbP [Desulfobacterium autotrophicum HRM2] >gi|223692357|gb|ACN15640.1| RfbP [Desulfobacterium autotrophicum HRM2]	36.5	0
gi|224373014|ref|YP_002607386.1| putative lipoprotein [Nautilia profundicola AmH] >gi|223589481|gb|ACM93217.1| putative lipoprotein [Nautilia profundicola AmH]	1.6	0
gi|224384002|gb|ACN42797.1| putative rhodopsin [uncultured microorganism] >gi|224384008|gb|ACN42800.1| putative rhodopsin [uncultured microorganism] >gi|224384010|gb|ACN42801.1| putative rhodopsin [uncultured microorganism]	0	0
gi|224474778|gb|ACN49926.1| cytochrome b [Homo sapiens]	0	0
gi|224475532|ref|YP_002633138.1| alkyl hydroperoxide reductase subunit F [Staphylococcus carnosus subsp. carnosus TM300] >gi|222420139|emb|CAL26953.1| alkyl hydroperoxide reductase subunit F [Staphylococcus carnosus subsp. carnosus TM300]	0	0
gi|224477023|ref|YP_002634629.1| putative integrase [Staphylococcus carnosus subsp. carnosus TM300] >gi|222421630|emb|CAL28444.1| putative integrase [Staphylococcus carnosus subsp. carnosus TM300]	8.73	0
gi|224477153|ref|YP_002634759.1| hypothetical protein Sca_1668 [Staphylococcus carnosus subsp. carnosus TM300] >gi|222421760|emb|CAL28574.1| conserved hypothetical protein [Staphylococcus carnosus subsp. carnosus TM300]	55.97	0
gi|224535592|ref|ZP_03676131.1| hypothetical protein BACCELL_00456 [Bacteroides cellulosilyticus DSM 14838] >gi|224522783|gb|EEF91888.1| hypothetical protein BACCELL_00456 [Bacteroides cellulosilyticus DSM 14838]	0	1.91
gi|224540788|ref|ZP_03681327.1| hypothetical protein BACCELL_05702, partial [Bacteroides cellulosilyticus DSM 14838] >gi|423224817|ref|ZP_17211285.1| hypothetical protein HMPREF1062_03471 [Bacteroides cellulosilyticus CL02T12C19] >gi|224517594|gb|EEF86699.1| hypothetical protein BACCELL_05702 [Bacteroides cellulosilyticus DSM 14838] >gi|392634567|gb|EIY28486.1| hypothetical protein HMPREF1062_034…	0	0
gi|224541499|ref|ZP_03682038.1| hypothetical protein CATMIT_00669 [Catenibacterium mitsuokai DSM 15897] >gi|224525586|gb|EEF94691.1| hypothetical protein CATMIT_00669 [Catenibacterium mitsuokai DSM 15897]	7.58	0
gi|224541629|ref|ZP_03682168.1| hypothetical protein CATMIT_00801 [Catenibacterium mitsuokai DSM 15897] >gi|224525467|gb|EEF94572.1| serine--tRNA ligase [Catenibacterium mitsuokai DSM 15897]	0	0
gi|224589553|gb|ACN59310.1| leucine-rich repeat receptor-like protein kinase [Arabidopsis thaliana]	0	0
gi|224925990|gb|ACN70015.1| cytochrome P450 19A1 [Gasterosteus aculeatus]	7.04	0
gi|225012093|ref|ZP_03702530.1| hypothetical protein Flav2ADRAFT_0925 [Flavobacteria bacterium MS024-2A] >gi|225003648|gb|EEG41621.1| hypothetical protein Flav2ADRAFT_0925 [Flavobacteria bacterium MS024-2A]	49.22	0
gi|225013136|ref|ZP_03703548.1| hypothetical protein Flav2ADRAFT_0022 [Flavobacteria bacterium MS024-2A] >gi|225002734|gb|EEG40718.1| hypothetical protein Flav2ADRAFT_0022 [Flavobacteria bacterium MS024-2A]	0	0
gi|225349604|gb|ACN87696.1| kinase-like protein [Corylus avellana]	0	0
gi|225378762|ref|ZP_03755983.1| hypothetical protein ROSEINA2194_04432 [Roseburia inulinivorans DSM 16841] >gi|225209391|gb|EEG91745.1| hypothetical protein ROSEINA2194_04432 [Roseburia inulinivorans DSM 16841]	49.81	0
gi|225389059|ref|ZP_03758783.1| hypothetical protein CLOSTASPAR_02804 [Clostridium asparagiforme DSM 15981] >gi|225044881|gb|EEG55127.1| hypothetical protein CLOSTASPAR_02804 [Clostridium asparagiforme DSM 15981]	3.85	0
gi|225423609|ref|XP_002274291.1| PREDICTED: uncharacterized protein LOC100266425 [Vitis vinifera]	0	6.52
gi|225425748|ref|XP_002276614.1| PREDICTED: protein vip1 isoform 1 [Vitis vinifera] >gi|225425750|ref|XP_002276661.1| PREDICTED: protein vip1 isoform 2 [Vitis vinifera] >gi|359473262|ref|XP_003631279.1| PREDICTED: protein vip1 [Vitis vinifera]	0	0
gi|225425748|ref|XP_002276614.1| PREDICTED: protein vip1 isoform 1 [Vitis vinifera] >gi|225425750|ref|XP_002276661.1| PREDICTED: protein vip1 isoform 2 [Vitis vinifera] >gi|359473262|ref|XP_003631279.1| PREDICTED: protein vip1 [Vitis vinifera]	0	0
gi|225425748|ref|XP_002276614.1| PREDICTED: protein vip1 isoform 1 [Vitis vinifera] >gi|225425750|ref|XP_002276661.1| PREDICTED: protein vip1 isoform 2 [Vitis vinifera] >gi|359473262|ref|XP_003631279.1| PREDICTED: protein vip1 [Vitis vinifera]	12.59	0
gi|225425748|ref|XP_002276614.1| PREDICTED: protein vip1 isoform 1 [Vitis vinifera] >gi|225425750|ref|XP_002276661.1| PREDICTED: protein vip1 isoform 2 [Vitis vinifera] >gi|359473262|ref|XP_003631279.1| PREDICTED: protein vip1 [Vitis vinifera]	0	0
gi|225426684|ref|XP_002281623.1| PREDICTED: probable sugar phosphate/phosphate translocator At1g12500 isoform 1 [Vitis vinifera] >gi|359474280|ref|XP_003631429.1| PREDICTED: probable sugar phosphate/phosphate translocator At1g12500 isoform 2 [Vitis vinifera] >gi|297742646|emb|CBI34795.3| unnamed protein product [Vitis vinifera]	0	0
gi|225427403|ref|XP_002263777.1| PREDICTED: uncharacterized protein LOC100265501 [Vitis vinifera] >gi|296088391|emb|CBI37382.3| unnamed protein product [Vitis vinifera]	9.42	0
gi|225429345|ref|XP_002272459.1| PREDICTED: zinc finger SWIM domain-containing protein 7 [Vitis vinifera] >gi|296083085|emb|CBI22489.3| unnamed protein product [Vitis vinifera]	0	5.52
gi|225430527|ref|XP_002285575.1| PREDICTED: solute carrier family 35 member F5-like isoform 1 [Vitis vinifera]	7.18	0
gi|225430768|ref|XP_002267591.1| PREDICTED: MIP18 family protein At1g68310-like [Vitis vinifera]	6.86	22.53
gi|225431663|ref|XP_002265210.1| PREDICTED: elongation factor Tu GTP-binding domain-containing protein 1-like isoform 1 [Vitis vinifera]	64.25	0
gi|225431804|ref|XP_002272727.1| PREDICTED: 60S ribosomal protein L19-2 [Vitis vinifera] >gi|296083322|emb|CBI22958.3| unnamed protein product [Vitis vinifera]	6.22	44.64
gi|225431998|ref|XP_002279307.1| PREDICTED: transcription factor bHLH147 [Vitis vinifera]	0	0
gi|225432138|ref|XP_002274678.1| PREDICTED: uncharacterized protein LOC100244351 [Vitis vinifera] >gi|359477623|ref|XP_003632004.1| PREDICTED: uncharacterized protein LOC100853705 [Vitis vinifera] >gi|297736789|emb|CBI25990.3| unnamed protein product [Vitis vinifera]	0	0
gi|225433035|ref|XP_002284663.1| PREDICTED: 1-aminocyclopropane-1-carboxylate oxidase homolog 1-like [Vitis vinifera]	3.3	0
gi|225436658|ref|XP_002276327.1| PREDICTED: pentatricopeptide repeat-containing protein At4g28010-like [Vitis vinifera]	8.16	0
gi|225437380|ref|XP_002268904.1| PREDICTED: monoglyceride lipase isoform 1 [Vitis vinifera] >gi|297743893|emb|CBI36863.3| unnamed protein product [Vitis vinifera]	7.11	0
gi|225438569|ref|XP_002280145.1| PREDICTED: uncharacterized protein LOC100252506 [Vitis vinifera] >gi|296082497|emb|CBI21502.3| unnamed protein product [Vitis vinifera]	0	4.2
gi|225438579|ref|XP_002280295.1| PREDICTED: uncharacterized protein LOC100247396 [Vitis vinifera] >gi|296082493|emb|CBI21498.3| unnamed protein product [Vitis vinifera]	0	12.99
gi|225438579|ref|XP_002280295.1| PREDICTED: uncharacterized protein LOC100247396 [Vitis vinifera] >gi|296082493|emb|CBI21498.3| unnamed protein product [Vitis vinifera]	0	12.99
gi|225439084|ref|XP_002265092.1| PREDICTED: uncharacterized protein LOC100255416 [Vitis vinifera]	1.59	13.74
gi|225439287|ref|XP_002266470.1| PREDICTED: lysosomal beta glucosidase-like [Vitis vinifera]	17.16	0
gi|225439910|ref|XP_002275174.1| PREDICTED: uncharacterized protein LOC100255082 [Vitis vinifera]	4.18	0
gi|225439912|ref|XP_002275200.1| PREDICTED: uncharacterized protein LOC100249937 [Vitis vinifera]	1.01	0
gi|225440085|ref|XP_002282577.1| PREDICTED: calcium/calmodulin-dependent serine/threonine-protein kinase 1 [Vitis vinifera]	0.76	2.68
gi|225440288|ref|XP_002284203.1| PREDICTED: ubiquitin-conjugating enzyme E2-17 kDa isoform 2 [Vitis vinifera] >gi|225440290|ref|XP_002284197.1| PREDICTED: ubiquitin-conjugating enzyme E2-17 kDa isoform 1 [Vitis vinifera] >gi|359489699|ref|XP_003633968.1| PREDICTED: ubiquitin-conjugating enzyme E2-17 kDa [Vitis vinifera] >gi|147803053|emb|CAN77754.1| hypothetical protein VITISV_039341 [Vitis vinif…	4.19	0
gi|225441674|ref|XP_002282707.1| PREDICTED: uncharacterized protein C4orf29 homolog [Vitis vinifera] >gi|147852945|emb|CAN81264.1| hypothetical protein VITISV_030682 [Vitis vinifera]	0	9.96
gi|225442077|ref|XP_002271801.1| PREDICTED: 40S ribosomal protein S29-like [Vitis vinifera] >gi|225444692|ref|XP_002277856.1| PREDICTED: 40S ribosomal protein S29-like isoform 1 [Vitis vinifera] >gi|255538096|ref|XP_002510113.1| 40S ribosomal protein S29, putative [Ricinus communis] >gi|356497504|ref|XP_003517600.1| PREDICTED: 40S ribosomal protein S29-like [Glycine max] >gi|356536119|ref|XP_0035…	16.61	0
gi|225442567|ref|XP_002284330.1| PREDICTED: transcription factor bHLH68-like isoform 2 [Vitis vinifera]	12.09	0
gi|225442937|ref|XP_002265778.1| PREDICTED: topless-related protein 4 isoform 1 [Vitis vinifera] >gi|297743470|emb|CBI36337.3| unnamed protein product [Vitis vinifera]	9.95	8.85
gi|225442937|ref|XP_002265778.1| PREDICTED: topless-related protein 4 isoform 1 [Vitis vinifera] >gi|297743470|emb|CBI36337.3| unnamed protein product [Vitis vinifera]	11.1	8.85
gi|225443784|ref|XP_002272019.1| PREDICTED: 2-aminoethanethiol dioxygenase [Vitis vinifera] >gi|297740513|emb|CBI30695.3| unnamed protein product [Vitis vinifera]	7.61	13.21
gi|225443784|ref|XP_002272019.1| PREDICTED: 2-aminoethanethiol dioxygenase [Vitis vinifera] >gi|297740513|emb|CBI30695.3| unnamed protein product [Vitis vinifera]	2.74	13.21
gi|225443784|ref|XP_002272019.1| PREDICTED: 2-aminoethanethiol dioxygenase [Vitis vinifera] >gi|297740513|emb|CBI30695.3| unnamed protein product [Vitis vinifera]	0	13.21
gi|225443784|ref|XP_002272019.1| PREDICTED: 2-aminoethanethiol dioxygenase [Vitis vinifera] >gi|297740513|emb|CBI30695.3| unnamed protein product [Vitis vinifera]	5.58	13.21
gi|225444547|ref|XP_002269568.1| PREDICTED: uncharacterized mitochondrial protein ymf11-like [Vitis vinifera]	0	0
gi|225444625|ref|XP_002275665.1| PREDICTED: 2Fe-2S ferredoxin [Vitis vinifera] >gi|297738516|emb|CBI27761.3| unnamed protein product [Vitis vinifera]	7.51	0
gi|225444724|ref|XP_002277991.1| PREDICTED: serine/threonine-protein kinase At5g01020 [Vitis vinifera] >gi|297738561|emb|CBI27806.3| unnamed protein product [Vitis vinifera]	0	0
gi|225445260|ref|XP_002281062.1| PREDICTED: uncharacterized protein LOC100257802 [Vitis vinifera] >gi|297738835|emb|CBI28080.3| unnamed protein product [Vitis vinifera]	0	44.81
gi|225445466|ref|XP_002285124.1| PREDICTED: chaperone protein dnaJ 49 isoform 1 [Vitis vinifera] >gi|359484662|ref|XP_003633140.1| PREDICTED: chaperone protein dnaJ 49 isoform 2 [Vitis vinifera] >gi|359484664|ref|XP_003633141.1| PREDICTED: chaperone protein dnaJ 49 isoform 3 [Vitis vinifera]	19.18	0
gi|225445466|ref|XP_002285124.1| PREDICTED: chaperone protein dnaJ 49 isoform 1 [Vitis vinifera] >gi|359484662|ref|XP_003633140.1| PREDICTED: chaperone protein dnaJ 49 isoform 2 [Vitis vinifera] >gi|359484664|ref|XP_003633141.1| PREDICTED: chaperone protein dnaJ 49 isoform 3 [Vitis vinifera]	14.64	0
gi|225445466|ref|XP_002285124.1| PREDICTED: chaperone protein dnaJ 49 isoform 1 [Vitis vinifera] >gi|359484662|ref|XP_003633140.1| PREDICTED: chaperone protein dnaJ 49 isoform 2 [Vitis vinifera] >gi|359484664|ref|XP_003633141.1| PREDICTED: chaperone protein dnaJ 49 isoform 3 [Vitis vinifera]	0	0
gi|225445466|ref|XP_002285124.1| PREDICTED: chaperone protein dnaJ 49 isoform 1 [Vitis vinifera] >gi|359484662|ref|XP_003633140.1| PREDICTED: chaperone protein dnaJ 49 isoform 2 [Vitis vinifera] >gi|359484664|ref|XP_003633141.1| PREDICTED: chaperone protein dnaJ 49 isoform 3 [Vitis vinifera]	77.29	0
gi|225445466|ref|XP_002285124.1| PREDICTED: chaperone protein dnaJ 49 isoform 1 [Vitis vinifera] >gi|359484662|ref|XP_003633140.1| PREDICTED: chaperone protein dnaJ 49 isoform 2 [Vitis vinifera] >gi|359484664|ref|XP_003633141.1| PREDICTED: chaperone protein dnaJ 49 isoform 3 [Vitis vinifera]	78.68	0
gi|225445466|ref|XP_002285124.1| PREDICTED: chaperone protein dnaJ 49 isoform 1 [Vitis vinifera] >gi|359484662|ref|XP_003633140.1| PREDICTED: chaperone protein dnaJ 49 isoform 2 [Vitis vinifera] >gi|359484664|ref|XP_003633141.1| PREDICTED: chaperone protein dnaJ 49 isoform 3 [Vitis vinifera]	9.83	0
gi|225446575|ref|XP_002276422.1| PREDICTED: ABC transporter G family member 10 [Vitis vinifera]	117.21	0
gi|225446687|ref|XP_002277429.1| PREDICTED: G-type lectin S-receptor-like serine/threonine-protein kinase At5g24080-like [Vitis vinifera]	0	0
gi|225447633|ref|XP_002274469.1| PREDICTED: external NADH-ubiquinone oxidoreductase 2, mitochondrial [Vitis vinifera] >gi|296084969|emb|CBI28384.3| unnamed protein product [Vitis vinifera]	6.08	0
gi|225448225|ref|XP_002269948.1| PREDICTED: uncharacterized protein LOC100243925 [Vitis vinifera]	0	3.21
gi|225448437|ref|XP_002271239.1| PREDICTED: NF-X1-type zinc finger protein NFXL2 [Vitis vinifera]	7.62	2.97
gi|225448890|ref|XP_002270872.1| PREDICTED: uncharacterized protein SYNPCC7002_A1590 [Vitis vinifera] >gi|296085939|emb|CBI31380.3| unnamed protein product [Vitis vinifera]	175.92	16.82
gi|225450655|ref|XP_002282891.1| PREDICTED: protein DEHYDRATION-INDUCED 19 homolog 3-like isoform 1 [Vitis vinifera]	31.44	176.44
gi|225452101|ref|XP_002284159.1| PREDICTED: uncharacterized protein LOC100254978 [Vitis vinifera]	14.52	0
gi|225452620|ref|XP_002281501.1| PREDICTED: putative rRNA methyltransferase ylbH [Vitis vinifera] >gi|296087748|emb|CBI35004.3| unnamed protein product [Vitis vinifera]	7	0
gi|225454192|ref|XP_002272715.1| PREDICTED: uncharacterized protein LOC100267043 [Vitis vinifera]	11.01	0
gi|225454801|ref|XP_002274201.1| PREDICTED: protein SMG9 [Vitis vinifera] >gi|297737327|emb|CBI26528.3| unnamed protein product [Vitis vinifera]	16.86	0
gi|225457554|ref|XP_002272490.1| PREDICTED: probable serine/threonine-protein kinase Cx32, chloroplastic-like [Vitis vinifera]	0	0
gi|225458241|ref|XP_002282050.1| PREDICTED: protein RER1B [Vitis vinifera] >gi|302142515|emb|CBI19718.3| unnamed protein product [Vitis vinifera]	0	3.35
gi|225458241|ref|XP_002282050.1| PREDICTED: protein RER1B [Vitis vinifera] >gi|302142515|emb|CBI19718.3| unnamed protein product [Vitis vinifera]	0	3.35
gi|225458792|ref|XP_002285187.1| PREDICTED: uncharacterized protein LOC100254044 [Vitis vinifera]	0	0
gi|225459544|ref|XP_002285850.1| PREDICTED: UDP-galactose transporter 1 isoform 1 [Vitis vinifera] >gi|225459546|ref|XP_002285851.1| PREDICTED: UDP-galactose transporter 1 isoform 2 [Vitis vinifera] >gi|147794987|emb|CAN67423.1| hypothetical protein VITISV_006650 [Vitis vinifera] >gi|302141824|emb|CBI19027.3| unnamed protein product [Vitis vinifera]	0	0
gi|225459695|ref|XP_002284680.1| PREDICTED: uncharacterized protein LOC100245343 [Vitis vinifera] >gi|302141748|emb|CBI18951.3| unnamed protein product [Vitis vinifera]	6.35	0
gi|225462450|ref|XP_002266036.1| PREDICTED: uncharacterized protein LOC100250393 [Vitis vinifera]	24.52	6.79
gi|225462450|ref|XP_002266036.1| PREDICTED: uncharacterized protein LOC100250393 [Vitis vinifera]	0	6.79
gi|225463830|ref|XP_002264489.1| PREDICTED: uncharacterized protein LOC100248442 [Vitis vinifera] >gi|296088754|emb|CBI38204.3| unnamed protein product [Vitis vinifera]	0	17.9
gi|225464071|ref|XP_002269926.1| PREDICTED: uncharacterized membrane protein C2G11.09 [Vitis vinifera]	3.59	0
gi|225465314|ref|XP_002272474.1| PREDICTED: uncharacterized protein LOC100265982 [Vitis vinifera]	1.81	0
gi|225465425|ref|XP_002264858.1| PREDICTED: uncharacterized protein LOC100241465 [Vitis vinifera]	0	0
gi|225465427|ref|XP_002264911.1| PREDICTED: uncharacterized protein LOC100263724 [Vitis vinifera]	0.89	22.18
gi|225465427|ref|XP_002264911.1| PREDICTED: uncharacterized protein LOC100263724 [Vitis vinifera]	0	22.18
gi|225465553|ref|XP_002274944.1| PREDICTED: probable protein phosphatase 2C 44 isoform 1 [Vitis vinifera] >gi|297745124|emb|CBI38963.3| unnamed protein product [Vitis vinifera]	0.68	0
gi|225468660|ref|XP_002268637.1| PREDICTED: UDP-glycosyltransferase 85A1 [Vitis vinifera] >gi|147781122|emb|CAN71907.1| hypothetical protein VITISV_038672 [Vitis vinifera]	0	0
gi|225548264|ref|ZP_03769549.1| hypothetical protein RUMHYD_00244 [Blautia hydrogenotrophica DSM 10507] >gi|225040604|gb|EEG50850.1| electron transfer flavoprotein domain protein [Blautia hydrogenotrophica DSM 10507]	0	0
gi|225551658|ref|ZP_03772602.1| hypothetical protein BSV1_0837 [Borrelia sp. SV1] >gi|225371685|gb|EEH01111.1| hypothetical protein BSV1_0837 [Borrelia sp. SV1]	3.64	0
gi|225560754|gb|EEH09035.1| predicted protein [Ajellomyces capsulatus G186AR]	3.52	0
gi|225572141|ref|ZP_03781005.1| hypothetical protein RUMHYD_00435 [Blautia hydrogenotrophica DSM 10507] >gi|225040407|gb|EEG50653.1| hypothetical protein RUMHYD_00435 [Blautia hydrogenotrophica DSM 10507]	17.16	0
gi|225573369|ref|ZP_03782124.1| hypothetical protein RUMHYD_01561 [Blautia hydrogenotrophica DSM 10507] >gi|225039282|gb|EEG49528.1| hypothetical protein RUMHYD_01561 [Blautia hydrogenotrophica DSM 10507]	0	0
gi|225621438|ref|YP_002722697.1| hypothetical protein BHWA1_02540 [Brachyspira hyodysenteriae WA1] >gi|225216259|gb|ACN84993.1| hypothetical protein BHWA1_02540 [Brachyspira hyodysenteriae WA1]	0	0
gi|225677482|gb|EEH15766.1| conserved hypothetical protein [Paracoccidioides brasiliensis Pb03]	17.62	0
gi|225680589|gb|EEH18873.1| autophagy-related protein 12 [Paracoccidioides brasiliensis Pb03]	0.63	0
gi|225682841|gb|EEH21125.1| conserved hypothetical protein [Paracoccidioides brasiliensis Pb03]	0.4	0
gi|225710232|gb|ACO10962.1| Hydroxyacylglutathione hydrolase [Caligus rogercresseyi]	5.74	0
gi|225735198|gb|ACO25576.1| protein kinase-coding resistance protein [Nicotiana repanda]	0	0
gi|2257522|dbj|BAA21416.1| PAS4 Protein [Schizosaccharomyces pombe]	0	0
gi|225848338|ref|YP_002728501.1| endonuclease 4 (endonuclease IV)(endodeoxyribonuclease IV) [Sulfurihydrogenibium azorense Az-Fu1] >gi|225643277|gb|ACN98327.1| probable endonuclease 4 (Endonuclease IV)(Endodeoxyribonuclease IV) [Sulfurihydrogenibium azorense Az-Fu1]	27.72	0
gi|225849183|ref|YP_002729347.1| apolipoprotein N-acyltransferase [Sulfurihydrogenibium azorense Az-Fu1] >gi|225644371|gb|ACN99421.1| apolipoprotein N-acyltransferase [Sulfurihydrogenibium azorense Az-Fu1]	0	0
gi|225871735|ref|YP_002753189.1| glycosyl hydrolase [Acidobacterium capsulatum ATCC 51196] >gi|225792340|gb|ACO32430.1| glycosyl hydrolase, family 20, catalytic domain protein [Acidobacterium capsulatum ATCC 51196]	0	0
gi|225872904|ref|YP_002754361.1| hypothetical protein ACP_1267 [Acidobacterium capsulatum ATCC 51196] >gi|225792851|gb|ACO32941.1| hypothetical protein ACP_1267 [Acidobacterium capsulatum ATCC 51196]	5.35	0
gi|226227742|ref|YP_002761848.1| hypothetical protein GAU_2336 [Gemmatimonas aurantiaca T-27] >gi|226090933|dbj|BAH39378.1| hypothetical protein GAU_2336 [Gemmatimonas aurantiaca T-27]	0.36	0
gi|226288691|gb|EEH44203.1| NADH:ubiquinone oxidoreductase 11.5kD subunit [Paracoccidioides brasiliensis Pb18]	0	0
gi|226288700|gb|EEH44212.1| DnaJ domain-containing protein [Paracoccidioides brasiliensis Pb18]	11.99	0
gi|226289064|gb|EEH44576.1| conserved hypothetical protein [Paracoccidioides brasiliensis Pb18]	0	0
gi|226291647|gb|EEH47075.1| predicted protein [Paracoccidioides brasiliensis Pb18]	0	0
gi|226295278|gb|EEH50698.1| Golgi membrane protein (Coy1) [Paracoccidioides brasiliensis Pb18]	0	0
gi|226310960|ref|YP_002770854.1| hypothetical protein BBR47_13730 [Brevibacillus brevis NBRC 100599] >gi|226093908|dbj|BAH42350.1| conserved hypothetical membrane protein [Brevibacillus brevis NBRC 100599]	8.84	0
gi|226355366|ref|YP_002785106.1| NADH dehydrogenase (quinone) subunit H [Deinococcus deserti VCD115] >gi|259514727|sp|C1D0H8.1|NUOH_DEIDV RecName: Full=NADH-quinone oxidoreductase subunit H; AltName: Full=NADH dehydrogenase I subunit H; AltName: Full=NDH-1 subunit H >gi|226317356|gb|ACO45352.1| putative NADH dehydrogenase (quinone), subunit H (NADH-quinone oxidoreductase, subunit H) [Deinococcus …	3.81	0
gi|226364940|ref|YP_002782722.1| hypothetical protein ROP_55300 [Rhodococcus opacus B4] >gi|226243429|dbj|BAH53777.1| hypothetical protein [Rhodococcus opacus B4]	19.74	0
gi|226441677|gb|ACO57443.1| magnesium chelatase H subunit [Prunus persica]	11.11	0
gi|226453521|ref|YP_002791166.1| NADH dehydrogenase subunit 5 [Dysdercus cingulatus] >gi|166897756|gb|ABZ02002.1| NADH dehydrogenase subunit 5 (mitochondrion) [Dysdercus cingulatus]	0	0
gi|226473080|emb|CAX71226.1| Trematode Eggshell Synthesis,domain-containing protein [Schistosoma japonicum] >gi|226473082|emb|CAX71227.1| Trematode Eggshell Synthesis,domain-containing protein [Schistosoma japonicum] >gi|226473084|emb|CAX71228.1| Trematode Eggshell Synthesis,domain-containing protein [Schistosoma japonicum] >gi|226473086|emb|CAX71229.1| Trematode Eggshell Synthesis,domain-contain…	154.02	0
gi|226490392|dbj|BAH56489.1| pectin methylesterase 1 [Prunus persica]	0	0
gi|226490392|dbj|BAH56489.1| pectin methylesterase 1 [Prunus persica]	0	0
gi|226490392|dbj|BAH56489.1| pectin methylesterase 1 [Prunus persica]	0	0
gi|226490392|dbj|BAH56489.1| pectin methylesterase 1 [Prunus persica]	5.1	0
gi|226490392|dbj|BAH56489.1| pectin methylesterase 1 [Prunus persica]	7.35	0
gi|226499682|ref|NP_001145911.1| uncharacterized protein LOC100279430 [Zea mays] >gi|219884927|gb|ACL52838.1| unknown [Zea mays]	30.05	0
gi|226529487|ref|NP_001151920.1| RING-H2 finger protein ATL3J [Zea mays] >gi|195651079|gb|ACG45007.1| RING-H2 finger protein ATL3J [Zea mays]	0.8	0
gi|226897762|gb|ACO90252.1| reticuline 7-O-methyltransferase-like protein [Papaver bracteatum]	0	0
gi|226942957|ref|YP_002798030.1| ABC transporter permease [Azotobacter vinelandii DJ] >gi|482897243|ref|YP_007891842.1| ABC transporter, permease component [Azotobacter vinelandii CA] >gi|482899599|ref|YP_007896890.1| ABC transporter, permease component [Azotobacter vinelandii CA6] >gi|226717884|gb|ACO77055.1| ABC transporter, permease component [Azotobacter vinelandii DJ] >gi|482534054|gb|AGK171…	0	0
gi|226943529|ref|YP_002798602.1| molybdopterin-guanine dinucleotide biosynthesis protein MobA [Azotobacter vinelandii DJ] >gi|482892988|ref|YP_007892412.1| molybdopterin-guanine dinucleotide biosynthesis protein MobA [Azotobacter vinelandii CA] >gi|482898370|ref|YP_007897461.1| molybdopterin-guanine dinucleotide biosynthesis protein MobA [Azotobacter vinelandii CA6] >gi|226718456|gb|ACO77627.1| m…	0	0
gi|226952065|ref|ZP_03822529.1| inner membrane protein, partial [Acinetobacter sp. ATCC 27244] >gi|226837183|gb|EEH69566.1| inner membrane protein [Acinetobacter sp. ATCC 27244]	0	0
gi|227114206|ref|ZP_03827862.1| putative AMP-binding protein [Pectobacterium carotovorum subsp. brasiliensis PBR1692]	0	0
gi|227204393|dbj|BAH57048.1| AT3G61860 [Arabidopsis thaliana]	1.25	6.42
gi|227206436|dbj|BAH57273.1| AT3G62290 [Arabidopsis thaliana]	1.25	37.89
gi|227343525|gb|ACP27613.1| ammonium transporter [Cydonia oblonga]	21.7	0
gi|227504704|ref|ZP_03934753.1| major facilitator superfamily multidrug resistance protein [Corynebacterium striatum ATCC 6940] >gi|227198714|gb|EEI78762.1| major facilitator superfamily multidrug resistance protein [Corynebacterium striatum ATCC 6940]	0	0
gi|2275255|gb|AAD09832.1| unknown [Arabidopsis thaliana] >gi|4309724|gb|AAD15494.1| unknown protein [Arabidopsis thaliana] >gi|51968910|dbj|BAD43147.1| unknown protein [Arabidopsis thaliana] >gi|51970772|dbj|BAD44078.1| unknown protein [Arabidopsis thaliana] >gi|51971877|dbj|BAD44603.1| unknown protein [Arabidopsis thaliana] >gi|51971911|dbj|BAD44620.1| unknown protein [Arabidopsis thaliana] >gi|…	0	0
gi|227529660|ref|ZP_03959709.1| fructose permease [Lactobacillus vaginalis ATCC 49540] >gi|227350450|gb|EEJ40741.1| fructose permease [Lactobacillus vaginalis ATCC 49540]	2.17	0
gi|227543704|ref|ZP_03973753.1| possible branched-chain amino acid permease AzlC [Lactobacillus reuteri CF48-3A] >gi|338203490|ref|YP_004649635.1| LIV-E family branched chain amino acid permease AzlC, partial [Lactobacillus reuteri SD2112] >gi|227186318|gb|EEI66389.1| possible branched-chain amino acid permease AzlC [Lactobacillus reuteri CF48-3A] >gi|336448730|gb|AEI57345.1| LIV-E family branche…	8.91	0
gi|2276127|dbj|BAA21556.1| hepatitis A virus receptor [Chlorocebus aethiops]	265.33	0
gi|227828055|ref|YP_002829835.1| 3-dehydroquinate dehydratase [Sulfolobus islandicus M.14.25] >gi|227830792|ref|YP_002832572.1| 3-dehydroquinate dehydratase [Sulfolobus islandicus L.S.2.15] >gi|229579688|ref|YP_002838087.1| 3-dehydroquinate dehydratase [Sulfolobus islandicus Y.G.57.14] >gi|229585324|ref|YP_002843826.1| 3-dehydroquinate dehydratase [Sulfolobus islandicus M.16.27] >gi|238620285|ref…	130.99	0
gi|227873467|ref|ZP_03991718.1| hypothetical protein HMPREF6123_1657 [Oribacterium sinus F0268] >gi|227840687|gb|EEJ51066.1| hypothetical protein HMPREF6123_1657 [Oribacterium sinus F0268]	7.27	0
gi|227873990|ref|ZP_03992205.1| hypothetical protein HMPREF6123_2144 [Oribacterium sinus F0268] >gi|227840155|gb|EEJ50570.1| hypothetical protein HMPREF6123_2144 [Oribacterium sinus F0268]	1.19	0
gi|2282586|gb|AAB71213.1| methyltransferase [Prunus armeniaca]	7.3	0
gi|228470071|ref|ZP_04054980.1| carboxynorspermidine decarboxylase [Porphyromonas uenonis 60-3] >gi|228308209|gb|EEK17064.1| carboxynorspermidine decarboxylase [Porphyromonas uenonis 60-3]	0	0
gi|22858666|gb|AAN04614.1| photosystem II D2 protein [Columnea sp. Lindqvist and Albert 30] >gi|22858668|gb|AAN04615.1| photosystem II D2 protein [Pinguicula grandiflora] >gi|22858670|gb|AAN04616.1| photosystem II D2 protein [Pinguicula ehlersiae] >gi|22858674|gb|AAN04618.1| photosystem II D2 protein [Utricularia alpina] >gi|22858676|gb|AAN04619.1| photosystem II D2 protein [Utricularia pubescens…	0	0
gi|228954332|ref|ZP_04116358.1| hypothetical protein bthur0006_37030 [Bacillus thuringiensis serovar kurstaki str. T03a001] >gi|423426183|ref|ZP_17403214.1| hypothetical protein IE5_03872 [Bacillus cereus BAG3X2-2] >gi|423503263|ref|ZP_17479855.1| hypothetical protein IG1_00829 [Bacillus cereus HD73] >gi|449091004|ref|YP_007423445.1| hypothetical protein HD73_4346 [Bacillus thuringiensis serovar …	10.6	0
gi|228982672|ref|ZP_04142931.1| Integrase [Bacillus thuringiensis Bt407] >gi|410678377|ref|YP_006930748.1| integrase [Bacillus thuringiensis Bt407] >gi|228776855|gb|EEM25163.1| Integrase [Bacillus thuringiensis Bt407] >gi|409177507|gb|AFV21811.1| integrase [Bacillus thuringiensis Bt407]	116.01	0
gi|228996185|ref|ZP_04155833.1| Spore germination protein [Bacillus mycoides Rock3-17] >gi|228763560|gb|EEM12459.1| Spore germination protein [Bacillus mycoides Rock3-17]	0	0
gi|229004222|ref|ZP_04162023.1| Abortive infection protein [Bacillus mycoides Rock1-4] >gi|228757083|gb|EEM06327.1| Abortive infection protein [Bacillus mycoides Rock1-4]	0	0
gi|229028429|ref|ZP_04184551.1| Spore germination protein KA [Bacillus cereus AH1271] >gi|228732878|gb|EEL83738.1| Spore germination protein KA [Bacillus cereus AH1271]	42.48	0
gi|229037844|ref|ZP_04189642.1| hypothetical protein bcere0028_57550 [Bacillus cereus AH1271] >gi|228727466|gb|EEL78644.1| hypothetical protein bcere0028_57550 [Bacillus cereus AH1271]	0	0
gi|229119512|ref|ZP_04248806.1| hypothetical protein bcere0017_57390 [Bacillus cereus Rock1-3] >gi|423382217|ref|ZP_17359496.1| hypothetical protein IC9_05565 [Bacillus cereus BAG1O-2] >gi|423549328|ref|ZP_17525661.1| hypothetical protein IGO_05738 [Bacillus cereus HuB5-5] >gi|228663944|gb|EEL19491.1| hypothetical protein bcere0017_57390 [Bacillus cereus Rock1-3] >gi|401169761|gb|EJQ77004.1| hypo…	6.76	0
gi|229125455|ref|ZP_04254517.1| DNA translocase stage III sporulation protein [Bacillus cereus 95/8201] >gi|228658031|gb|EEL13809.1| DNA translocase stage III sporulation protein [Bacillus cereus 95/8201]	0	0
gi|229132660|ref|ZP_04261507.1| hypothetical protein bcere0014_15910 [Bacillus cereus BDRD-ST196] >gi|228650787|gb|EEL06775.1| hypothetical protein bcere0014_15910 [Bacillus cereus BDRD-ST196]	0	0
gi|229136451|ref|ZP_04265169.1| Transposase [Bacillus cereus BDRD-ST196] >gi|228647015|gb|EEL03132.1| Transposase [Bacillus cereus BDRD-ST196]	3.92	0
gi|229367810|gb|ACQ58885.1| CD82 antigen [Anoplopoma fimbria]	0	0
gi|229496885|ref|ZP_04390593.1| Rhs family protein [Porphyromonas endodontalis ATCC 35406] >gi|229316203|gb|EEN82128.1| Rhs family protein [Porphyromonas endodontalis ATCC 35406]	3.66	0
gi|229520301|ref|ZP_04409727.1| hypothetical protein VIF_000823 [Vibrio cholerae TM 11079-80] >gi|229523859|ref|ZP_04413264.1| hypothetical protein VCA_001438 [Vibrio cholerae bv. albensis VL426] >gi|297579360|ref|ZP_06941288.1| conserved hypothetical protein [Vibrio cholerae RC385] >gi|417825062|ref|ZP_12471650.1| cyd operon protein YbgE [Vibrio cholerae HE48] >gi|419830311|ref|ZP_14353796.1| cy…	0	0
gi|229547630|ref|ZP_04436355.1| hypothetical protein HMPREF0349_2849 [Enterococcus faecalis TX1322] >gi|229307254|gb|EEN73241.1| hypothetical protein HMPREF0349_2849 [Enterococcus faecalis TX1322]	21.12	0
gi|229553417|ref|ZP_04442142.1| conserved hypothetical protein [Lactobacillus rhamnosus LMS2-1] >gi|258538561|ref|YP_003173060.1| peptidase S54, rhomboid [Lactobacillus rhamnosus Lc 705] >gi|385834309|ref|YP_005872083.1| rhomboid family protein [Lactobacillus rhamnosus ATCC 8530] >gi|421768030|ref|ZP_16204742.1| Rhomboid family protein [Lactobacillus rhamnosus LRHMDP2] >gi|421772598|ref|ZP_162092…	2.74	0
gi|229583887|ref|YP_002842388.1| hypothetical protein M1627_2877 [Sulfolobus islandicus M.16.27] >gi|228018936|gb|ACP54343.1| hypothetical protein M1627_2877 [Sulfolobus islandicus M.16.27]	0	0
gi|229587499|ref|YP_002860537.1| hypothetical protein CLJ_0230 [Clostridium botulinum Ba4 str. 657] >gi|229260333|gb|ACQ51370.1| conserved hypothetical protein [Clostridium botulinum Ba4 str. 657]	34.5	0
gi|229595895|ref|XP_001014459.3| hypothetical protein TTHERM_00522810 [Tetrahymena thermophila] >gi|225565718|gb|EAR94214.3| hypothetical protein TTHERM_00522810 [Tetrahymena thermophila SB210]	0	0
gi|229595895|ref|XP_001014459.3| hypothetical protein TTHERM_00522810 [Tetrahymena thermophila] >gi|225565718|gb|EAR94214.3| hypothetical protein TTHERM_00522810 [Tetrahymena thermophila SB210]	0	0
gi|229620418|gb|ACQ84165.1| truncated structural maintenance of chromosomes family protein 6A [Arabidopsis thaliana]	0	0
gi|229820019|ref|YP_002881545.1| family 1 extracellular solute-binding protein [Beutenbergia cavernae DSM 12333] >gi|229565932|gb|ACQ79783.1| extracellular solute-binding protein family 1 [Beutenbergia cavernae DSM 12333]	0	0
gi|229915475|gb|ACQ90820.1| putative reverse transcriptase and intron maturase [Oocystis solitaria]	0	0
gi|23015891|ref|ZP_00055655.1| COG1112: Superfamily I DNA and RNA helicases and helicase subunits [Magnetospirillum magnetotacticum MS-1]	1.88	0
gi|2326818|emb|CAA99431.1| unnamed protein product [Saccharomyces cerevisiae]	12.35	0
gi|2370288|emb|CAA75208.1| hypothetical protein [Mycobacterium leprae]	0	0
gi|237702453|ref|ZP_04532934.1| LOW QUALITY PROTEIN: prolipoprotein diacylglyceryl transferase [Escherichia sp. 3_2_53FAA] >gi|226903367|gb|EEH89626.1| LOW QUALITY PROTEIN: prolipoprotein diacylglyceryl transferase [Escherichia sp. 3_2_53FAA]	14.83	0
gi|237702455|ref|ZP_04532936.1| LOW QUALITY PROTEIN: cell wall-associated hydrolase [Escherichia sp. 3_2_53FAA] >gi|226903369|gb|EEH89628.1| LOW QUALITY PROTEIN: cell wall-associated hydrolase [Escherichia sp. 3_2_53FAA]	0	0
gi|237702463|ref|ZP_04532944.1| conserved hypothetical protein [Escherichia sp. 3_2_53FAA] >gi|226903377|gb|EEH89636.1| conserved hypothetical protein [Escherichia sp. 3_2_53FAA]	15.02	0
gi|237709287|ref|ZP_04539768.1| conserved hypothetical protein [Bacteroides sp. 9_1_42FAA] >gi|345513300|ref|ZP_08792822.1| hypothetical protein BSEG_03298 [Bacteroides dorei 5_1_36/D4] >gi|229437080|gb|EEO47157.1| hypothetical protein BSEG_03298 [Bacteroides dorei 5_1_36/D4] >gi|229456672|gb|EEO62393.1| conserved hypothetical protein [Bacteroides sp. 9_1_42FAA]	47	0
gi|237743146|ref|ZP_04573627.1| conserved hypothetical protein [Fusobacterium sp. 7_1] >gi|229433442|gb|EEO43654.1| conserved hypothetical protein [Fusobacterium sp. 7_1]	19.78	0
gi|237743563|ref|ZP_04574044.1| transcriptional regulator [Fusobacterium sp. 7_1] >gi|229433342|gb|EEO43554.1| transcriptional regulator [Fusobacterium sp. 7_1]	0	0
gi|237807092|ref|YP_002891532.1| C4-dicarboxylate transporter/malic acid transport protein [Tolumonas auensis DSM 9187] >gi|237499353|gb|ACQ91946.1| C4-dicarboxylate transporter/malic acid transport protein [Tolumonas auensis DSM 9187]	49.57	0
gi|237808673|ref|YP_002893113.1| hypothetical protein Tola_1926 [Tolumonas auensis DSM 9187] >gi|237500934|gb|ACQ93527.1| hypothetical protein Tola_1926 [Tolumonas auensis DSM 9187]	2.72	0
gi|237809855|ref|YP_002894295.1| diaminopimelate epimerase [Tolumonas auensis DSM 9187] >gi|259595064|sp|C4LDU8.1|DAPF_TOLAT RecName: Full=Diaminopimelate epimerase; Short=DAP epimerase >gi|237502116|gb|ACQ94709.1| diaminopimelate epimerase [Tolumonas auensis DSM 9187]	0	0
gi|237841073|ref|XP_002369834.1| WD-40 repeat protein, putative [Toxoplasma gondii ME49] >gi|211967498|gb|EEB02694.1| WD-40 repeat protein, putative [Toxoplasma gondii ME49] >gi|221483652|gb|EEE21964.1| WD-repeat protein, putative [Toxoplasma gondii GT1]	2.13	0
gi|237857405|gb|ACR23642.1| serine/threonine protein kinase [Prunus persica]	32.2	13.02
gi|238012672|gb|ACR37371.1| unknown [Zea mays]	0	0
gi|238484527|ref|XP_002373502.1| BTB domain transcription factor, putative [Aspergillus flavus NRRL3357] >gi|220701552|gb|EED57890.1| BTB domain transcription factor, putative [Aspergillus flavus NRRL3357]	5.51	0
gi|238484761|ref|XP_002373619.1| aconitate hydratase, putative [Aspergillus flavus NRRL3357] >gi|317140781|ref|XP_003189296.1| aconitate hydratase [Aspergillus oryzae RIB40] >gi|220701669|gb|EED58007.1| aconitate hydratase, putative [Aspergillus flavus NRRL3357]	59.69	0
gi|238576077|ref|XP_002387905.1| hypothetical protein MPER_13148 [Moniliophthora perniciosa FA553] >gi|215448757|gb|EEB88835.1| hypothetical protein MPER_13148 [Moniliophthora perniciosa FA553]	17.24	0
gi|238577292|ref|XP_002388342.1| hypothetical protein MPER_12646 [Moniliophthora perniciosa FA553] >gi|215449535|gb|EEB89272.1| hypothetical protein MPER_12646 [Moniliophthora perniciosa FA553]	0	0
gi|238589330|ref|XP_002391987.1| hypothetical protein MPER_08500 [Moniliophthora perniciosa FA553] >gi|215457417|gb|EEB92917.1| hypothetical protein MPER_08500 [Moniliophthora perniciosa FA553]	1.52	0
gi|238599568|ref|XP_002394914.1| hypothetical protein MPER_05123 [Moniliophthora perniciosa FA553] >gi|215464726|gb|EEB95844.1| hypothetical protein MPER_05123 [Moniliophthora perniciosa FA553]	0	0
gi|238757124|ref|ZP_04618311.1| hypothetical protein yaldo0001_10160 [Yersinia aldovae ATCC 35236] >gi|238704502|gb|EEP97032.1| hypothetical protein yaldo0001_10160 [Yersinia aldovae ATCC 35236]	0	0
gi|238758658|ref|ZP_04619833.1| hypothetical protein yaldo0001_14680 [Yersinia aldovae ATCC 35236] >gi|238703169|gb|EEP95711.1| hypothetical protein yaldo0001_14680 [Yersinia aldovae ATCC 35236]	198.89	0
gi|238771081|dbj|BAH68807.1| non-ribosomal peptide synthetase [Streptomyces sp. 36-30-37]	0	0
gi|238798283|ref|ZP_04641767.1| hypothetical protein ymoll0001_38310 [Yersinia mollaretii ATCC 43969] >gi|238717830|gb|EEQ09662.1| hypothetical protein ymoll0001_38310 [Yersinia mollaretii ATCC 43969]	4.11	0
gi|238820273|gb|ACR57868.1| ATPase alpha subunit [Hexalectris brevicaulis]	3.85	0
gi|238878348|gb|EEQ41986.1| hypothetical protein CAWG_00180 [Candida albicans WO-1]	1188.08	0
gi|238880153|gb|EEQ43791.1| conserved hypothetical protein [Candida albicans WO-1]	0	0
gi|238883078|gb|EEQ46716.1| conserved hypothetical protein [Candida albicans WO-1]	0	0
gi|238883667|gb|EEQ47305.1| conserved hypothetical protein [Candida albicans WO-1]	18.83	0
gi|238908478|ref|YP_002929332.1| NADH dehydrogenase subunit 5 [Loris tardigradus] >gi|238809394|dbj|BAH69218.1| NADH dehydrogenase subunit 5 [Loris tardigradus]	0	0
gi|238916469|ref|YP_002929986.1| arginyl-tRNA synthetase [Eubacterium eligens ATCC 27750] >gi|238871829|gb|ACR71539.1| arginyl-tRNA synthetase [Eubacterium eligens ATCC 27750]	0.96	0
gi|238917833|ref|YP_002931350.1| transcription-repair coupling factor [Eubacterium eligens ATCC 27750] >gi|238873193|gb|ACR72903.1| transcription-repair coupling factor (superfamily II helicase) [Eubacterium eligens ATCC 27750]	0	0
gi|239606892|gb|EEQ83879.1| Ccr4-Not transcription complex subunit [Ajellomyces dermatitidis ER-3] >gi|327351357|gb|EGE80214.1| 3'-5' exoribonuclease [Ajellomyces dermatitidis ATCC 18188]	0	2.15
gi|239607861|gb|EEQ84848.1| conserved hypothetical protein [Ajellomyces dermatitidis ER-3] >gi|327355803|gb|EGE84660.1| hypothetical protein BDDG_07605 [Ajellomyces dermatitidis ATCC 18188]	0	0
gi|239623495|ref|ZP_04666526.1| predicted protein [Clostridiales bacterium 1_7_47_FAA] >gi|239521526|gb|EEQ61392.1| predicted protein [Clostridiales bacterium 1_7_47FAA]	6.07	0
gi|239760120|gb|ACS14966.1| envelope glycoprotein [Human immunodeficiency virus 1]	0	0
gi|239950052|gb|ACS36758.1| ATP-dependent phosphofructokinase [Camellia sinensis]	0	0
gi|240103037|ref|YP_002959346.1| Serine/threonine protein phosphatase 2C (PP2C) [Thermococcus gammatolerans EJ3] >gi|239910591|gb|ACS33482.1| Serine/threonine protein phosphatase 2C (PP2C) [Thermococcus gammatolerans EJ3]	0	0
gi|240266607|ref|YP_002970988.1| NADH dehydrogenase subunit 4L [Polychrus marmoratus] >gi|239735253|dbj|BAH70468.1| NADH dehydrogenase subunit 4L (mitochondrion) [Polychrus marmoratus]	0	0
gi|240274610|gb|EER38126.1| conserved hypothetical protein [Ajellomyces capsulatus H143]	0	0
gi|240978967|ref|XP_002403084.1| conserved hypothetical protein [Ixodes scapularis] >gi|215491291|gb|EEC00932.1| conserved hypothetical protein [Ixodes scapularis]	0	0
gi|241654408|ref|XP_002411325.1| arylsulfatase B precursor, putative [Ixodes scapularis] >gi|215503955|gb|EEC13449.1| arylsulfatase B precursor, putative [Ixodes scapularis]	0	0
gi|241723783|ref|XP_002404304.1| regulator of nonsense transcripts 3B, putative [Ixodes scapularis] >gi|215505390|gb|EEC14884.1| regulator of nonsense transcripts 3B, putative [Ixodes scapularis]	0	18.64
gi|241735872|ref|XP_002412342.1| conserved hypothetical protein [Ixodes scapularis] >gi|215505605|gb|EEC15099.1| conserved hypothetical protein [Ixodes scapularis]	0	0
gi|241865190|gb|ACS68673.1| CBL-interacting protein kinase 3 [Sonneratia alba] >gi|241865422|gb|ACS68743.1| CBL-interacting protein kinase 3 [Sonneratia alba]	0	0
gi|241865190|gb|ACS68673.1| CBL-interacting protein kinase 3 [Sonneratia alba] >gi|241865422|gb|ACS68743.1| CBL-interacting protein kinase 3 [Sonneratia alba]	0	0
gi|241865236|gb|ACS68696.1| 60S RPL18aB [Sonneratia alba] >gi|241865469|gb|ACS68767.1| 60S RPL18aB [Sonneratia alba]	5.79	0
gi|241865236|gb|ACS68696.1| 60S RPL18aB [Sonneratia alba] >gi|241865469|gb|ACS68767.1| 60S RPL18aB [Sonneratia alba]	5.22	0
gi|241889459|ref|ZP_04776760.1| oligoendopeptidase F [Gemella haemolysans ATCC 10379] >gi|241864002|gb|EER68383.1| oligoendopeptidase F [Gemella haemolysans ATCC 10379]	12.07	0
gi|241959084|ref|XP_002422261.1| transcriptional regulatory protein, putative [Candida dubliniensis CD36] >gi|223645606|emb|CAX40265.1| transcriptional regulatory protein, putative [Candida dubliniensis CD36]	0	0
gi|242003283|ref|XP_002422679.1| proteasome subunit alpha type, putative [Pediculus humanus corporis] >gi|212505501|gb|EEB09941.1| proteasome subunit alpha type, putative [Pediculus humanus corporis]	0	0
gi|242005679|ref|XP_002423690.1| mixed-lineage leukemia protein, mll, putative [Pediculus humanus corporis] >gi|212506866|gb|EEB10952.1| mixed-lineage leukemia protein, mll, putative [Pediculus humanus corporis]	0	0
gi|242011355|ref|XP_002426418.1| DNA-repair protein XRCC1, putative [Pediculus humanus corporis] >gi|212510517|gb|EEB13680.1| DNA-repair protein XRCC1, putative [Pediculus humanus corporis]	2.24	0
gi|242011747|ref|XP_002426608.1| RING finger protein, putative [Pediculus humanus corporis] >gi|212510757|gb|EEB13870.1| RING finger protein, putative [Pediculus humanus corporis]	0	0
gi|242012231|ref|XP_002426837.1| cell division cycle, putative [Pediculus humanus corporis] >gi|212511050|gb|EEB14099.1| cell division cycle, putative [Pediculus humanus corporis]	4.14	0
gi|242013161|ref|XP_002427283.1| hypothetical protein Phum_PHUM308440 [Pediculus humanus corporis] >gi|212511624|gb|EEB14545.1| hypothetical protein Phum_PHUM308440 [Pediculus humanus corporis]	6.7	0
gi|242016880|ref|XP_002428924.1| conserved hypothetical protein [Pediculus humanus corporis] >gi|212513740|gb|EEB16186.1| conserved hypothetical protein [Pediculus humanus corporis]	0	0
gi|242018542|ref|XP_002429733.1| RNA polymerase-associated protein LEO1, putative [Pediculus humanus corporis] >gi|212514745|gb|EEB16995.1| RNA polymerase-associated protein LEO1, putative [Pediculus humanus corporis]	0	0
gi|242018841|ref|XP_002429879.1| hypothetical protein Phum_PHUM454890 [Pediculus humanus corporis] >gi|212514913|gb|EEB17141.1| hypothetical protein Phum_PHUM454890 [Pediculus humanus corporis]	34.25	0
gi|242021545|ref|XP_002431205.1| hypothetical protein Phum_PHUM515400 [Pediculus humanus corporis] >gi|212516454|gb|EEB18467.1| hypothetical protein Phum_PHUM515400 [Pediculus humanus corporis]	20.46	0
gi|242038197|ref|XP_002466493.1| hypothetical protein SORBIDRAFT_01g008695 [Sorghum bicolor] >gi|241920347|gb|EER93491.1| hypothetical protein SORBIDRAFT_01g008695 [Sorghum bicolor]	0	0
gi|242039537|ref|XP_002467163.1| hypothetical protein SORBIDRAFT_01g020651 [Sorghum bicolor] >gi|241921017|gb|EER94161.1| hypothetical protein SORBIDRAFT_01g020651 [Sorghum bicolor]	5.31	6.38
gi|242042640|ref|XP_002459191.1| hypothetical protein SORBIDRAFT_02g000250 [Sorghum bicolor] >gi|241922568|gb|EER95712.1| hypothetical protein SORBIDRAFT_02g000250 [Sorghum bicolor]	27.06	0
gi|242045730|ref|XP_002460736.1| hypothetical protein SORBIDRAFT_02g034050 [Sorghum bicolor] >gi|241924113|gb|EER97257.1| hypothetical protein SORBIDRAFT_02g034050 [Sorghum bicolor]	23	0
gi|242045960|ref|XP_002460851.1| hypothetical protein SORBIDRAFT_02g036255 [Sorghum bicolor] >gi|241924228|gb|EER97372.1| hypothetical protein SORBIDRAFT_02g036255 [Sorghum bicolor]	26.69	0
gi|242047306|ref|XP_002461399.1| hypothetical protein SORBIDRAFT_02g002020 [Sorghum bicolor] >gi|241924776|gb|EER97920.1| hypothetical protein SORBIDRAFT_02g002020 [Sorghum bicolor]	0	0
gi|242053059|ref|XP_002455675.1| hypothetical protein SORBIDRAFT_03g020131 [Sorghum bicolor] >gi|241927650|gb|EES00795.1| hypothetical protein SORBIDRAFT_03g020131 [Sorghum bicolor]	0	0
gi|242060124|ref|XP_002451351.1| hypothetical protein SORBIDRAFT_04g000560 [Sorghum bicolor] >gi|241931182|gb|EES04327.1| hypothetical protein SORBIDRAFT_04g000560 [Sorghum bicolor]	3.49	0
gi|242069041|ref|XP_002449797.1| hypothetical protein SORBIDRAFT_05g023490 [Sorghum bicolor] >gi|241935640|gb|EES08785.1| hypothetical protein SORBIDRAFT_05g023490 [Sorghum bicolor]	81.55	0
gi|242069465|ref|XP_002450009.1| hypothetical protein SORBIDRAFT_05g027005 [Sorghum bicolor] >gi|241935852|gb|EES08997.1| hypothetical protein SORBIDRAFT_05g027005 [Sorghum bicolor]	0	0
gi|242073254|ref|XP_002446563.1| hypothetical protein SORBIDRAFT_06g018146 [Sorghum bicolor] >gi|241937746|gb|EES10891.1| hypothetical protein SORBIDRAFT_06g018146 [Sorghum bicolor]	135.49	0
gi|242094838|ref|XP_002437909.1| hypothetical protein SORBIDRAFT_10g004682 [Sorghum bicolor] >gi|241916132|gb|EER89276.1| hypothetical protein SORBIDRAFT_10g004682 [Sorghum bicolor]	0	0
gi|242094838|ref|XP_002437909.1| hypothetical protein SORBIDRAFT_10g004682 [Sorghum bicolor] >gi|241916132|gb|EER89276.1| hypothetical protein SORBIDRAFT_10g004682 [Sorghum bicolor]	0	0
gi|242209579|ref|XP_002470636.1| hypothetical protein POSPLDRAFT_107259 [Postia placenta Mad-698-R] >gi|220730315|gb|EED84174.1| hypothetical protein POSPLDRAFT_107259 [Postia placenta Mad-698-R]	1.26	0
gi|242218837|ref|XP_002475205.1| predicted protein [Postia placenta Mad-698-R] >gi|220725642|gb|EED79621.1| predicted protein [Postia placenta Mad-698-R]	1.5	0
gi|242238935|ref|YP_002987116.1| amino acid adenylation protein [Dickeya dadantii Ech703] >gi|242130992|gb|ACS85294.1| amino acid adenylation domain protein [Dickeya dadantii Ech703]	11	0
gi|242239107|ref|YP_002987288.1| LamB type porin [Dickeya dadantii Ech703] >gi|242131164|gb|ACS85466.1| porin LamB type [Dickeya dadantii Ech703]	3.72	0
gi|242242761|ref|ZP_04797206.1| conserved hypothetical protein [Staphylococcus epidermidis W23144] >gi|242233897|gb|EES36209.1| conserved hypothetical protein [Staphylococcus epidermidis W23144]	0	0
gi|242310357|ref|ZP_04809512.1| predicted protein [Helicobacter pullorum MIT 98-5489] >gi|239522755|gb|EEQ62621.1| predicted protein [Helicobacter pullorum MIT 98-5489]	2.03	0
gi|242398405|ref|YP_002993829.1| membrane-bound dolichyl-phosphate-mannose-protein mannosyltransferase [Thermococcus sibiricus MM 739] >gi|242264798|gb|ACS89480.1| putative membrane-bound dolichyl-phosphate-mannose-protein mannosyltransferase [Thermococcus sibiricus MM 739]	0	0
gi|242787021|ref|XP_002480920.1| DNA repair helicase rad5,16, putative [Talaromyces stipitatus ATCC 10500] >gi|218721067|gb|EED20486.1| DNA repair helicase rad5,16, putative [Talaromyces stipitatus ATCC 10500]	4.3	0
gi|242787177|ref|XP_002480951.1| iron-sulfur cluster assembly accessory protein Isa2, putative [Talaromyces stipitatus ATCC 10500] >gi|218721098|gb|EED20517.1| iron-sulfur cluster assembly accessory protein Isa2, putative [Talaromyces stipitatus ATCC 10500]	0	0
gi|242789241|ref|XP_002481321.1| conserved hypothetical protein [Talaromyces stipitatus ATCC 10500] >gi|218717909|gb|EED17329.1| conserved hypothetical protein [Talaromyces stipitatus ATCC 10500]	5.37	0
gi|242812067|ref|XP_002485882.1| choline dehydrogenase, putative [Talaromyces stipitatus ATCC 10500] >gi|218714221|gb|EED13644.1| choline dehydrogenase, putative [Talaromyces stipitatus ATCC 10500]	84.79	0
gi|242812067|ref|XP_002485882.1| choline dehydrogenase, putative [Talaromyces stipitatus ATCC 10500] >gi|218714221|gb|EED13644.1| choline dehydrogenase, putative [Talaromyces stipitatus ATCC 10500]	248.32	0
gi|24417460|gb|AAN60340.1| unknown [Arabidopsis thaliana]	88.56	0
gi|244539161|dbj|BAH83204.1| protoheme IX farnesyltransferase [Candidatus Ishikawaella capsulata Mpkobe]	6.83	0
gi|244539671|dbj|BAH82743.1| NADH dehydrogenese subunit 5 [Luciola parvula]	5.3	0
gi|24473744|gb|AAL23735.1| Eps3L [Streptococcus thermophilus]	0	0
gi|24473796|gb|AAL91663.1| 60s acidic ribosomal protein [Prunus dulcis] >gi|111013714|gb|ABH03379.1| 60S acidic ribosomal protein [Prunus dulcis]	96.38	110.23
gi|24475494|dbj|BAC22742.1| serine-rich protein [Entamoeba histolytica]	0.96	0
gi|24582850|ref|NP_723396.1| CG31897 [Drosophila melanogaster] >gi|22945959|gb|AAN10669.1| CG31897 [Drosophila melanogaster]	0	0
gi|24585873|ref|NP_610179.2| kune-kune [Drosophila melanogaster] >gi|21626821|gb|AAF57321.3| kune-kune [Drosophila melanogaster] >gi|341604938|gb|AEK82630.1| SD14923p1 [Drosophila melanogaster]	0	0
gi|2459835|gb|AAB71822.1| MADS-domain protein [Oryza sativa Indica Group]	8.24	0
gi|2497752|sp|Q43017.1|NLTP1_PRUDU RecName: Full=Non-specific lipid-transfer protein 1; Short=LTP 1; Flags: Precursor >gi|1321911|emb|CAA65475.1| lipid transfer protein [Prunus dulcis] >gi|190613921|gb|ACE80964.1| putative allergen Pru du 3.01 [Prunus dulcis x Prunus persica] >gi|197293858|gb|ACH58427.1| lipid transfer protein [Prunus dulcis] >gi|313575748|gb|ADR66954.1| non-specific lipid transf…	49.98	0
gi|2497753|sp|Q43019.1|NLTP3_PRUDU RecName: Full=Non-specific lipid-transfer protein 3; Short=LTP 3; Flags: Precursor >gi|1321915|emb|CAA65477.1| lipid transfer protein [Prunus dulcis] >gi|190613925|gb|ACE80966.1| putative allergen Pru du 3.02 [Prunus dulcis x Prunus persica] >gi|190613927|gb|ACE80967.1| putative allergen Pru p 3.02 [Prunus dulcis x Prunus persica] >gi|462401790|gb|EMJ07347.1| hy…	0	0
gi|25013932|ref|NP_734454.1| NTP-binding domain [Maize chlorotic dwarf virus]	51.54	0
gi|2502085|gb|AAC12797.1| adenosine triphosphatase [Vigna radiata]	6.12	0
gi|25144933|ref|NP_492655.2| Protein F10G8.8, isoform a [Caenorhabditis elegans] >gi|21615453|emb|CAB02286.4| Protein F10G8.8, isoform a [Caenorhabditis elegans]	0	0
gi|25169181|emb|CAD48017.1| hypothetical protein [Arthrobacter nicotinovorans]	8.6	0
gi|251782804|ref|YP_002997107.1| hypothetical protein SDEG_1398 [Streptococcus dysgalactiae subsp. equisimilis GGS_124] >gi|242391434|dbj|BAH81893.1| hypothetical protein SDEG_1398 [Streptococcus dysgalactiae subsp. equisimilis GGS_124]	7.47	0
gi|251789397|ref|YP_003004118.1| hypothetical protein Dd1591_1788 [Dickeya zeae Ech1591] >gi|247538018|gb|ACT06639.1| hypothetical protein Dd1591_1788 [Dickeya zeae Ech1591]	0	0
gi|251797276|ref|YP_003012007.1| glycosyltransferase [Paenibacillus sp. JDR-2] >gi|247544902|gb|ACT01921.1| glycosyltransferase 36 [Paenibacillus sp. JDR-2]	7.47	0
gi|251798872|ref|YP_003013603.1| hypothetical protein Pjdr2_4906 [Paenibacillus sp. JDR-2] >gi|247546498|gb|ACT03517.1| hypothetical protein Pjdr2_4906 [Paenibacillus sp. JDR-2]	0.5	0
gi|251825139|gb|ACT20704.1| cytochrome oxidase subunit I [Fasciola hepatica] >gi|251825141|gb|ACT20705.1| cytochrome oxidase subunit I [Fasciola hepatica] >gi|251825143|gb|ACT20706.1| cytochrome oxidase subunit I [Fasciola hepatica] >gi|251825145|gb|ACT20707.1| cytochrome oxidase subunit I [Fasciola hepatica]	0	0
gi|253574480|ref|ZP_04851821.1| binding-protein-dependent transport system inner membrane component [Paenibacillus sp. oral taxon 786 str. D14] >gi|251846185|gb|EES74192.1| binding-protein-dependent transport system inner membrane component [Paenibacillus sp. oral taxon 786 str. D14]	0	0
gi|253576770|ref|ZP_04854096.1| HAD-superfamily hydrolase [Paenibacillus sp. oral taxon 786 str. D14] >gi|251843801|gb|EES71823.1| HAD-superfamily hydrolase [Paenibacillus sp. oral taxon 786 str. D14]	1.77	0
gi|253580954|ref|ZP_04858216.1| conserved hypothetical protein [Ruminococcus sp. 5_1_39B_FAA] >gi|251847796|gb|EES75764.1| conserved hypothetical protein [Ruminococcus sp. 5_1_39BFAA]	26.73	0
gi|253580975|ref|ZP_04858237.1| conserved hypothetical protein [Ruminococcus sp. 5_1_39B_FAA] >gi|251847817|gb|EES75785.1| conserved hypothetical protein [Ruminococcus sp. 5_1_39BFAA]	0	0
gi|253746959|gb|EET01923.1| Leucine-rich repeat protein 1 virus receptor protein [Giardia intestinalis ATCC 50581]	0	0
gi|253750531|ref|YP_003029845.1| orf1a polyprotein [Rat coronavirus Parker] >gi|251748140|gb|ACT11038.1| orf1a polyprotein [Rat coronavirus Parker]	40.49	0
gi|253761358|ref|XP_002489092.1| hypothetical protein SORBIDRAFT_0088s002240 [Sorghum bicolor] >gi|241947412|gb|EES20557.1| hypothetical protein SORBIDRAFT_0088s002240 [Sorghum bicolor]	10.69	0
gi|253989582|ref|YP_003040938.1| conserved hypothetical protein [Photorhabdus asymbiotica] >gi|253781032|emb|CAQ84194.1| conserved hypothetical protein [Photorhabdus asymbiotica]	0	0
gi|253995480|ref|YP_003047544.1| binding-protein-dependent transport system inner membrane protein [Methylotenera mobilis JLW8] >gi|253982159|gb|ACT47017.1| binding-protein-dependent transport systems inner membrane component [Methylotenera mobilis JLW8]	0	0
gi|253996614|ref|YP_003048678.1| hypothetical protein Mmol_1245 [Methylotenera mobilis JLW8] >gi|253983293|gb|ACT48151.1| conserved hypothetical protein [Methylotenera mobilis JLW8]	0	0
gi|253996666|ref|YP_003048730.1| RDD domain-containing protein [Methylotenera mobilis JLW8] >gi|253983345|gb|ACT48203.1| RDD domain containing protein [Methylotenera mobilis JLW8]	5.71	0
gi|254228065|ref|ZP_04921495.1| bcct family transporter [Vibrio sp. Ex25] >gi|262395957|ref|YP_003287810.1| glycine betaine transporter [Vibrio sp. Ex25] >gi|451971448|ref|ZP_21924667.1| bcct family transporter [Vibrio alginolyticus E0666] >gi|151939561|gb|EDN58389.1| bcct family transporter [Vibrio sp. Ex25] >gi|262339551|gb|ACY53345.1| putative glycine betaine transporter [Vibrio sp. Ex25] >gi|…	53.08	0
gi|254285947|ref|ZP_04960909.1| cell wall-associated hydrolase [Vibrio cholerae AM-19226] >gi|150424129|gb|EDN16068.1| cell wall-associated hydrolase [Vibrio cholerae AM-19226]	14.53	0
gi|254305355|gb|ACT66092.1| cytochrome b [Plasmodium sp. bird_sp.6]	61.48	0
gi|254361150|ref|ZP_04977294.1| possible 4-alpha-L-fucosyltransferase [Mannheimia haemolytica PHL213] >gi|452744805|ref|ZP_21944645.1| 4-alpha-L-fucosyltransferase [Mannheimia haemolytica serotype 6 str. H23] >gi|153092641|gb|EDN73690.1| possible 4-alpha-L-fucosyltransferase [Mannheimia haemolytica PHL213] >gi|452087047|gb|EME03430.1| 4-alpha-L-fucosyltransferase [Mannheimia haemolytica serotype …	0	0
gi|254383215|ref|ZP_04998568.1| hypothetical protein SSAG_02870 [Streptomyces sp. Mg1] >gi|194342113|gb|EDX23079.1| hypothetical protein SSAG_02870 [Streptomyces sp. Mg1]	2.61	0
gi|254388033|ref|ZP_05003270.1| conserved hypothetical protein [Streptomyces clavuligerus ATCC 27064] >gi|197701757|gb|EDY47569.1| conserved hypothetical protein [Streptomyces clavuligerus ATCC 27064]	5.85	0
gi|254391251|ref|ZP_05006456.1| feruloyl-CoA synthetase [Streptomyces clavuligerus ATCC 27064] >gi|326444618|ref|ZP_08219352.1| substrate-CoA ligase [Streptomyces clavuligerus ATCC 27064] >gi|197704943|gb|EDY50755.1| feruloyl-CoA synthetase [Streptomyces clavuligerus ATCC 27064]	5.39	0
gi|254425736|ref|ZP_05039453.1| ATPase, histidine kinase-, DNA gyrase B-, and HSP90-like domain protein [Synechococcus sp. PCC 7335] >gi|196188159|gb|EDX83124.1| ATPase, histidine kinase-, DNA gyrase B-, and HSP90-like domain protein [Synechococcus sp. PCC 7335]	1.85	0
gi|254426442|ref|ZP_05040158.1| hypothetical protein S7335_1125 [Synechococcus sp. PCC 7335] >gi|196187856|gb|EDX82822.1| hypothetical protein S7335_1125 [Synechococcus sp. PCC 7335]	0	0
gi|254427150|ref|ZP_05040857.1| hypothetical protein ADG881_380 [Alcanivorax sp. DG881] >gi|196193319|gb|EDX88278.1| hypothetical protein ADG881_380 [Alcanivorax sp. DG881]	50.75	0
gi|254434202|ref|ZP_05047710.1| hypothetical protein NOC27_1133 [Nitrosococcus oceani AFC27] >gi|207090535|gb|EDZ67806.1| hypothetical protein NOC27_1133 [Nitrosococcus oceani AFC27]	0	0
gi|254458504|ref|ZP_05071929.1| thymidylate kinase [Sulfurimonas gotlandica GD1] >gi|373866298|ref|ZP_09602696.1| protein containing DUF255 [Sulfurimonas gotlandica GD1] >gi|207084812|gb|EDZ62099.1| thymidylate kinase [Sulfurimonas gotlandica GD1] >gi|372468399|gb|EHP28603.1| protein containing DUF255 [Sulfurimonas gotlandica GD1]	7.99	0
gi|254468287|ref|ZP_05081693.1| DNA polymerase III, alpha subunit [beta proteobacterium KB13] >gi|207087097|gb|EDZ64380.1| DNA polymerase III, alpha subunit [beta proteobacterium KB13]	0	0
gi|254483142|ref|ZP_05096376.1| hypothetical protein GPB2148_2847 [marine gamma proteobacterium HTCC2148] >gi|214036664|gb|EEB77337.1| hypothetical protein GPB2148_2847 [marine gamma proteobacterium HTCC2148]	7.32	0
gi|254491940|ref|ZP_05105119.1| endonuclease/exonuclease/phosphatase family [Methylophaga thiooxidans DMS010] >gi|224463418|gb|EEF79688.1| endonuclease/exonuclease/phosphatase family [Methylophaga thiooxydans DMS010]	0	0
gi|254567589|ref|XP_002490905.1| Non-essential protein of unknown function, contains ATP/GTP-binding site motif A [Komagataella pastoris GS115] >gi|238030702|emb|CAY68625.1| Non-essential protein of unknown function, contains ATP/GTP-binding site motif A [Komagataella pastoris GS115] >gi|328352557|emb|CCA38956.1| Histone demethylase JARID1B [Komagataella pastoris CBS 7435]	168.01	0
gi|254569148|ref|XP_002491684.1| Alpha-1,2-mannosidase involved in ER quality control [Komagataella pastoris GS115] >gi|238031481|emb|CAY69404.1| Alpha-1,2-mannosidase involved in ER quality control [Komagataella pastoris GS115] >gi|328351811|emb|CCA38210.1| mannosyl-oligosaccharide alpha-1,2-mannosidase [Komagataella pastoris CBS 7435]	0	0
gi|254572523|ref|XP_002493371.1| Protein of unknown function, predicted to contain a single transmembrane domain [Komagataella pastoris GS115] >gi|238033169|emb|CAY71192.1| Protein of unknown function, predicted to contain a single transmembrane domain [Komagataella pastoris GS115]	0	0
gi|254580113|ref|XP_002496042.1| ZYRO0C09130p [Zygosaccharomyces rouxii] >gi|238938933|emb|CAR27109.1| ZYRO0C09130p [Zygosaccharomyces rouxii]	0.86	0
gi|254583518|ref|XP_002497327.1| ZYRO0F02970p [Zygosaccharomyces rouxii] >gi|238940220|emb|CAR28394.1| ZYRO0F02970p [Zygosaccharomyces rouxii]	3.71	5.41
gi|254729281|gb|ACT79781.1| petB [Fuchsia excorticata]	0	0
gi|254780511|ref|YP_003064924.1| flagellar biosynthesis protein FliR [Candidatus Liberibacter asiaticus str. psy62] >gi|470205172|ref|YP_007599270.1| flagellar biosynthesis protein FliR [Candidatus Liberibacter asiaticus str. gxpsy] >gi|254040188|gb|ACT56984.1| flagellar biosynthesis protein FliR [Candidatus Liberibacter asiaticus str. psy62] >gi|461413418|gb|AGH17050.1| flagellar biosynthesis pr…	7.56	0
gi|254935141|gb|ACT87978.1| phytochelatin synthase isoform 4 [Sesbania rostrata]	0	0
gi|254935141|gb|ACT87978.1| phytochelatin synthase isoform 4 [Sesbania rostrata]	0	0
gi|254972072|gb|ACT98264.1| rar [Malus hupehensis]	37.7	0
gi|255022042|ref|ZP_05294048.1| methyl-accepting chemotaxis protein [Acidithiobacillus caldus ATCC 51756] >gi|254968528|gb|EET26084.1| methyl-accepting chemotaxis protein [Acidithiobacillus caldus ATCC 51756]	6.76	0
gi|255023177|ref|ZP_05295163.1| glucose uptake protein [Listeria monocytogenes FSL J1-208]	21.52	0
gi|255024930|ref|ZP_05296916.1| internalin D [Listeria monocytogenes FSL J1-208]	101.31	0
gi|255036887|ref|YP_003087508.1| major facilitator superfamily protein [Dyadobacter fermentans DSM 18053] >gi|254949643|gb|ACT94343.1| major facilitator superfamily MFS_1 [Dyadobacter fermentans DSM 18053]	3.54	0
gi|255065404|ref|ZP_05317259.1| conserved hypothetical protein [Neisseria sicca ATCC 29256] >gi|255050229|gb|EET45693.1| conserved hypothetical protein [Neisseria sicca ATCC 29256]	11.14	12.65
gi|255081664|ref|XP_002508054.1| glycoside hydrolase family 31 protein [Micromonas sp. RCC299] >gi|226523330|gb|ACO69312.1| glycoside hydrolase family 31 protein [Micromonas sp. RCC299]	6.49	0
gi|255282965|ref|ZP_05347520.1| cation ABC transporter, cation-binding protein [Bryantella formatexigens DSM 14469] >gi|255266504|gb|EET59709.1| hypothetical protein BRYFOR_08325 [Marvinbryantia formatexigens DSM 14469]	0	0
gi|255324235|ref|ZP_05365357.1| tRNA-processing ribonuclease BN [Corynebacterium tuberculostearicum SK141] >gi|255298751|gb|EET78046.1| tRNA-processing ribonuclease BN [Corynebacterium tuberculostearicum SK141]	6.22	0
gi|255506269|ref|YP_003097105.1| NADH dehydrogenase subunit 2 [Angiostrongylus cantonensis] >gi|254941209|gb|ACT88788.1| NADH dehydrogenase subunit 2 [Angiostrongylus cantonensis]	1.13	0
gi|255524523|ref|ZP_05391478.1| leucine-rich repeat protein [Clostridium carboxidivorans P7] >gi|296186022|ref|ZP_06854427.1| leucine Rich repeat protein [Clostridium carboxidivorans P7] >gi|255511819|gb|EET88104.1| leucine-rich repeat protein [Clostridium carboxidivorans P7] >gi|296049290|gb|EFG88719.1| leucine Rich repeat protein [Clostridium carboxidivorans P7]	0	0
gi|255525924|ref|ZP_05392851.1| VanZ family protein [Clostridium carboxidivorans P7] >gi|255510418|gb|EET86731.1| VanZ family protein [Clostridium carboxidivorans P7]	0	0
gi|255534468|ref|YP_003094839.1| hypothetical protein FIC_00310 [Flavobacteriaceae bacterium 3519-10] >gi|255340664|gb|ACU06777.1| hypothetical protein FIC_00310 [Flavobacteriaceae bacterium 3519-10]	0	0
gi|255535247|ref|YP_003095618.1| hypothetical protein FIC_01106 [Flavobacteriaceae bacterium 3519-10] >gi|255341443|gb|ACU07556.1| putative outer membrane protein, probably involved in nutrient binding [Flavobacteriaceae bacterium 3519-10]	1.6	0
gi|255537075|ref|XP_002509604.1| 40S ribosomal protein S13, putative [Ricinus communis] >gi|223549503|gb|EEF50991.1| 40S ribosomal protein S13, putative [Ricinus communis]	0	0
gi|255537325|ref|XP_002509729.1| 60S ribosomal protein L24, putative [Ricinus communis] >gi|223549628|gb|EEF51116.1| 60S ribosomal protein L24, putative [Ricinus communis]	16.82	39.19
gi|255537593|ref|XP_002509863.1| endo-1,4-beta-glucanase, putative [Ricinus communis] >gi|223549762|gb|EEF51250.1| endo-1,4-beta-glucanase, putative [Ricinus communis]	0.46	0
gi|255537675|ref|XP_002509904.1| multidrug resistance-associated protein 1, 3 (mrp1, 3), abc-transoprter, putative [Ricinus communis] >gi|223549803|gb|EEF51291.1| multidrug resistance-associated protein 1, 3 (mrp1, 3), abc-transoprter, putative [Ricinus communis]	11.91	0
gi|255537729|ref|XP_002509931.1| hypothetical protein RCOM_1691130 [Ricinus communis] >gi|223549830|gb|EEF51318.1| hypothetical protein RCOM_1691130 [Ricinus communis]	19.4	0
gi|255538890|ref|XP_002510510.1| conserved hypothetical protein [Ricinus communis] >gi|223551211|gb|EEF52697.1| conserved hypothetical protein [Ricinus communis]	2.71	0
gi|255538916|ref|XP_002510523.1| nucleic acid binding protein, putative [Ricinus communis] >gi|223551224|gb|EEF52710.1| nucleic acid binding protein, putative [Ricinus communis]	28.73	5.32
gi|255538916|ref|XP_002510523.1| nucleic acid binding protein, putative [Ricinus communis] >gi|223551224|gb|EEF52710.1| nucleic acid binding protein, putative [Ricinus communis]	3.27	5.32
gi|255538948|ref|XP_002510539.1| conserved hypothetical protein [Ricinus communis] >gi|223551240|gb|EEF52726.1| conserved hypothetical protein [Ricinus communis]	4.17	0
gi|255538982|ref|XP_002510556.1| protein with unknown function [Ricinus communis] >gi|223551257|gb|EEF52743.1| protein with unknown function [Ricinus communis]	0	0
gi|255539218|ref|XP_002510674.1| protein binding protein, putative [Ricinus communis] >gi|223551375|gb|EEF52861.1| protein binding protein, putative [Ricinus communis]	0	0
gi|255539398|ref|XP_002510764.1| organic anion transporter, putative [Ricinus communis] >gi|223551465|gb|EEF52951.1| organic anion transporter, putative [Ricinus communis]	197.4	0
gi|255539833|ref|XP_002510981.1| conserved hypothetical protein [Ricinus communis] >gi|223550096|gb|EEF51583.1| conserved hypothetical protein [Ricinus communis]	0	32.09
gi|255539833|ref|XP_002510981.1| conserved hypothetical protein [Ricinus communis] >gi|223550096|gb|EEF51583.1| conserved hypothetical protein [Ricinus communis]	0	32.09
gi|255539953|ref|XP_002511041.1| polyadenylate-binding protein, putative [Ricinus communis] >gi|223550156|gb|EEF51643.1| polyadenylate-binding protein, putative [Ricinus communis]	0	0
gi|255539953|ref|XP_002511041.1| polyadenylate-binding protein, putative [Ricinus communis] >gi|223550156|gb|EEF51643.1| polyadenylate-binding protein, putative [Ricinus communis]	15.96	0
gi|255540113|ref|XP_002511121.1| conserved hypothetical protein [Ricinus communis] >gi|223550236|gb|EEF51723.1| conserved hypothetical protein [Ricinus communis]	0	485.37
gi|255540205|ref|XP_002511167.1| Phospholipase C 4 precursor, putative [Ricinus communis] >gi|223550282|gb|EEF51769.1| Phospholipase C 4 precursor, putative [Ricinus communis]	6.56	0
gi|255541158|ref|XP_002511643.1| conserved hypothetical protein [Ricinus communis] >gi|223548823|gb|EEF50312.1| conserved hypothetical protein [Ricinus communis]	0	0
gi|255541374|ref|XP_002511751.1| ATP binding protein, putative [Ricinus communis] >gi|223548931|gb|EEF50420.1| ATP binding protein, putative [Ricinus communis]	93.64	0
gi|255542273|ref|XP_002512200.1| conserved hypothetical protein [Ricinus communis] >gi|223548744|gb|EEF50234.1| conserved hypothetical protein [Ricinus communis]	83.88	0
gi|255542432|ref|XP_002512279.1| conserved hypothetical protein [Ricinus communis] >gi|223548240|gb|EEF49731.1| conserved hypothetical protein [Ricinus communis]	24	12.23
gi|255542536|ref|XP_002512331.1| conserved hypothetical protein [Ricinus communis] >gi|223548292|gb|EEF49783.1| conserved hypothetical protein [Ricinus communis]	0	0
gi|255544057|ref|XP_002513091.1| conserved hypothetical protein [Ricinus communis] >gi|223548102|gb|EEF49594.1| conserved hypothetical protein [Ricinus communis]	2.35	0
gi|255544204|ref|XP_002513164.1| conserved hypothetical protein [Ricinus communis] >gi|223547662|gb|EEF49155.1| conserved hypothetical protein [Ricinus communis]	280.27	0
gi|255544688|ref|XP_002513405.1| Ribosomal RNA assembly protein mis3, putative [Ricinus communis] >gi|223547313|gb|EEF48808.1| Ribosomal RNA assembly protein mis3, putative [Ricinus communis]	5.86	15.61
gi|255544784|ref|XP_002513453.1| conserved hypothetical protein [Ricinus communis] >gi|223547361|gb|EEF48856.1| conserved hypothetical protein [Ricinus communis]	7.11	0
gi|255545420|ref|XP_002513770.1| cold shock protein, putative [Ricinus communis] >gi|223546856|gb|EEF48353.1| cold shock protein, putative [Ricinus communis]	12.57	0
gi|255546325|ref|XP_002514222.1| conserved hypothetical protein [Ricinus communis] >gi|223546678|gb|EEF48176.1| conserved hypothetical protein [Ricinus communis]	0	0
gi|255546672|ref|XP_002514395.1| conserved hypothetical protein [Ricinus communis] >gi|223546492|gb|EEF47991.1| conserved hypothetical protein [Ricinus communis]	2.87	0
gi|255546727|ref|XP_002514422.1| pentatricopeptide repeat-containing protein, putative [Ricinus communis] >gi|223546418|gb|EEF47918.1| pentatricopeptide repeat-containing protein, putative [Ricinus communis]	0	0
gi|255546870|ref|XP_002514493.1| protein phosphatase 2c, putative [Ricinus communis] >gi|223546392|gb|EEF47893.1| protein phosphatase 2c, putative [Ricinus communis]	0	8.83
gi|255546999|ref|XP_002514557.1| conserved hypothetical protein [Ricinus communis] >gi|223546161|gb|EEF47663.1| conserved hypothetical protein [Ricinus communis]	4.23	0
gi|255547143|ref|XP_002514629.1| Protein COBRA precursor, putative [Ricinus communis] >gi|223546233|gb|EEF47735.1| Protein COBRA precursor, putative [Ricinus communis]	0	0
gi|255547303|ref|XP_002514709.1| Brassinosteroid LRR receptor kinase precursor, putative [Ricinus communis] >gi|223546313|gb|EEF47815.1| Brassinosteroid LRR receptor kinase precursor, putative [Ricinus communis]	0	0
gi|255547850|ref|XP_002514982.1| 3'-N-debenzoyl-2'-deoxytaxol N-benzoyltransferase, putative [Ricinus communis] >gi|223546033|gb|EEF47536.1| 3'-N-debenzoyl-2'-deoxytaxol N-benzoyltransferase, putative [Ricinus communis]	0	0
gi|255548081|ref|XP_002515097.1| dicer-1, putative [Ricinus communis] >gi|223545577|gb|EEF47081.1| dicer-1, putative [Ricinus communis]	36.48	0
gi|255549076|ref|XP_002515594.1| hypothetical protein RCOM_0927510 [Ricinus communis] >gi|223545538|gb|EEF47043.1| hypothetical protein RCOM_0927510 [Ricinus communis]	1.52	0
gi|255549076|ref|XP_002515594.1| hypothetical protein RCOM_0927510 [Ricinus communis] >gi|223545538|gb|EEF47043.1| hypothetical protein RCOM_0927510 [Ricinus communis]	18.3	0
gi|255549660|ref|XP_002515881.1| conserved hypothetical protein [Ricinus communis] >gi|223544786|gb|EEF46301.1| conserved hypothetical protein [Ricinus communis]	1.65	0
gi|255549846|ref|XP_002515974.1| conserved hypothetical protein [Ricinus communis] >gi|223544879|gb|EEF46394.1| conserved hypothetical protein [Ricinus communis]	9.15	0
gi|255549956|ref|XP_002516029.1| glycerate dehydrogenase, putative [Ricinus communis] >gi|223544934|gb|EEF46449.1| glycerate dehydrogenase, putative [Ricinus communis]	29.16	2.59
gi|255550239|ref|XP_002516170.1| hypothetical protein RCOM_0708150 [Ricinus communis] >gi|223544656|gb|EEF46172.1| hypothetical protein RCOM_0708150 [Ricinus communis]	2.02	0
gi|255550421|ref|XP_002516261.1| cation:cation antiporter, putative [Ricinus communis] >gi|223544747|gb|EEF46263.1| cation:cation antiporter, putative [Ricinus communis]	14.39	0
gi|255550542|ref|XP_002516321.1| glucose inhibited division protein A, putative [Ricinus communis] >gi|223544551|gb|EEF46068.1| glucose inhibited division protein A, putative [Ricinus communis]	0	0
gi|255550818|ref|XP_002516457.1| conserved hypothetical protein [Ricinus communis] >gi|223544277|gb|EEF45798.1| conserved hypothetical protein [Ricinus communis]	1.8	0
gi|255550844|ref|XP_002516470.1| protein phosphatase-2c, putative [Ricinus communis] >gi|223544290|gb|EEF45811.1| protein phosphatase-2c, putative [Ricinus communis]	0	0
gi|255551151|ref|XP_002516623.1| conserved hypothetical protein [Ricinus communis] >gi|223544225|gb|EEF45747.1| conserved hypothetical protein [Ricinus communis]	0	0
gi|255551501|ref|XP_002516796.1| big map kinase/bmk, putative [Ricinus communis] >gi|223543884|gb|EEF45410.1| big map kinase/bmk, putative [Ricinus communis]	24.02	14.91
gi|255551501|ref|XP_002516796.1| big map kinase/bmk, putative [Ricinus communis] >gi|223543884|gb|EEF45410.1| big map kinase/bmk, putative [Ricinus communis]	0	14.91
gi|255551661|ref|XP_002516876.1| conserved hypothetical protein [Ricinus communis] >gi|223543964|gb|EEF45490.1| conserved hypothetical protein [Ricinus communis]	587.94	276.56
gi|255552784|ref|XP_002517435.1| conserved hypothetical protein [Ricinus communis] >gi|223543446|gb|EEF44977.1| conserved hypothetical protein [Ricinus communis]	0	60.96
gi|255553229|ref|XP_002517657.1| conserved hypothetical protein [Ricinus communis] >gi|223543289|gb|EEF44821.1| conserved hypothetical protein [Ricinus communis]	0	0
gi|255553403|ref|XP_002517743.1| conserved hypothetical protein [Ricinus communis] >gi|223543141|gb|EEF44675.1| conserved hypothetical protein [Ricinus communis]	7.66	0
gi|255553595|ref|XP_002517838.1| conserved hypothetical protein [Ricinus communis] >gi|223542820|gb|EEF44356.1| conserved hypothetical protein [Ricinus communis]	0	190.58
gi|255556001|ref|XP_002519035.1| conserved hypothetical protein [Ricinus communis] >gi|223541698|gb|EEF43246.1| conserved hypothetical protein [Ricinus communis]	45.17	13.82
gi|255556001|ref|XP_002519035.1| conserved hypothetical protein [Ricinus communis] >gi|223541698|gb|EEF43246.1| conserved hypothetical protein [Ricinus communis]	111.82	13.82
gi|255556233|ref|XP_002519151.1| protein binding protein, putative [Ricinus communis] >gi|223541814|gb|EEF43362.1| protein binding protein, putative [Ricinus communis]	14.53	37.64
gi|255556727|ref|XP_002519397.1| plant RNA cleavage stimulation factor, putative [Ricinus communis] >gi|223541464|gb|EEF43014.1| plant RNA cleavage stimulation factor, putative [Ricinus communis]	0	0
gi|255556794|ref|XP_002519430.1| RING-H2 finger protein ATL3C, putative [Ricinus communis] >gi|223541293|gb|EEF42844.1| RING-H2 finger protein ATL3C, putative [Ricinus communis]	13.79	0
gi|255556820|ref|XP_002519443.1| conserved hypothetical protein [Ricinus communis] >gi|223541306|gb|EEF42857.1| conserved hypothetical protein [Ricinus communis]	4.54	0
gi|255557305|ref|XP_002519683.1| Katanin p60 ATPase-containing subunit, putative [Ricinus communis] >gi|223541100|gb|EEF42656.1| Katanin p60 ATPase-containing subunit, putative [Ricinus communis]	17.92	0
gi|255557949|ref|XP_002520003.1| cell division cycle, putative [Ricinus communis] >gi|223540767|gb|EEF42327.1| cell division cycle, putative [Ricinus communis]	44.3	0
gi|255558001|ref|XP_002520029.1| conserved hypothetical protein [Ricinus communis] >gi|223540793|gb|EEF42353.1| conserved hypothetical protein [Ricinus communis]	0	0
gi|255558073|ref|XP_002520065.1| conserved hypothetical protein [Ricinus communis] >gi|223540829|gb|EEF42389.1| conserved hypothetical protein [Ricinus communis]	14.21	0
gi|255558180|ref|XP_002520117.1| Protein kinase APK1A, chloroplast precursor, putative [Ricinus communis] >gi|223540609|gb|EEF42172.1| Protein kinase APK1A, chloroplast precursor, putative [Ricinus communis]	0	0
gi|255558636|ref|XP_002520343.1| replication factor C / DNA polymerase III gamma-tau subunit, putative [Ricinus communis] >gi|223540562|gb|EEF42129.1| replication factor C / DNA polymerase III gamma-tau subunit, putative [Ricinus communis]	1.87	0
gi|255558801|ref|XP_002520424.1| ATP-dependent RNA helicase, putative [Ricinus communis] >gi|223540409|gb|EEF41979.1| ATP-dependent RNA helicase, putative [Ricinus communis]	0	0
gi|255558914|ref|XP_002520480.1| glutathione s-transferase, putative [Ricinus communis] >gi|223540322|gb|EEF41893.1| glutathione s-transferase, putative [Ricinus communis]	0	0
gi|255559444|ref|XP_002520742.1| cyclin-dependent protein kinase, putative [Ricinus communis] >gi|223540127|gb|EEF41704.1| cyclin-dependent protein kinase, putative [Ricinus communis]	4.52	0
gi|255559765|ref|XP_002520902.1| dead box ATP-dependent RNA helicase, putative [Ricinus communis] >gi|223540033|gb|EEF41611.1| dead box ATP-dependent RNA helicase, putative [Ricinus communis]	15.42	0
gi|255559843|ref|XP_002520940.1| protein phosphatase 2c, putative [Ricinus communis] >gi|223539777|gb|EEF41357.1| protein phosphatase 2c, putative [Ricinus communis]	12.75	0
gi|255560679|ref|XP_002521353.1| protein binding protein, putative [Ricinus communis] >gi|223539431|gb|EEF41021.1| protein binding protein, putative [Ricinus communis]	0	0
gi|255561645|ref|XP_002521832.1| conserved hypothetical protein [Ricinus communis] >gi|223538870|gb|EEF40468.1| conserved hypothetical protein [Ricinus communis]	14.12	19.7
gi|255562039|ref|XP_002522028.1| conserved hypothetical protein [Ricinus communis] >gi|223538832|gb|EEF40432.1| conserved hypothetical protein [Ricinus communis]	4.35	0
gi|255562232|ref|XP_002522124.1| aspartyl-tRNA synthetase, putative [Ricinus communis] >gi|223538723|gb|EEF40324.1| aspartyl-tRNA synthetase, putative [Ricinus communis]	2.77	0
gi|255562613|ref|XP_002522312.1| nucleotide binding protein, putative [Ricinus communis] >gi|223538390|gb|EEF39996.1| nucleotide binding protein, putative [Ricinus communis]	148.21	0
gi|255563792|ref|XP_002522897.1| conserved hypothetical protein [Ricinus communis] >gi|223537882|gb|EEF39497.1| conserved hypothetical protein [Ricinus communis]	0	0
gi|255563859|ref|XP_002522930.1| beta-galactosidase, putative [Ricinus communis] >gi|223537857|gb|EEF39473.1| beta-galactosidase, putative [Ricinus communis]	1.06	0
gi|255564017|ref|XP_002523008.1| Glucose-6-phosphate/phosphate translocator 1, chloroplast precursor, putative [Ricinus communis] >gi|223537820|gb|EEF39438.1| Glucose-6-phosphate/phosphate translocator 1, chloroplast precursor, putative [Ricinus communis]	28.07	0
gi|255564128|ref|XP_002523061.1| Small nuclear ribonucleoprotein SM D3, putative [Ricinus communis] >gi|223537623|gb|EEF39246.1| Small nuclear ribonucleoprotein SM D3, putative [Ricinus communis]	226.28	105.33
gi|255564952|ref|XP_002523469.1| conserved hypothetical protein [Ricinus communis] >gi|223537297|gb|EEF38928.1| conserved hypothetical protein [Ricinus communis]	3.07	0
gi|255565552|ref|XP_002523766.1| dc50, putative [Ricinus communis] >gi|223536978|gb|EEF38615.1| dc50, putative [Ricinus communis]	6.05	21.38
gi|255565717|ref|XP_002523848.1| Protein phosphatase 1 regulatory subunit SDS22, putative [Ricinus communis] >gi|223536936|gb|EEF38574.1| Protein phosphatase 1 regulatory subunit SDS22, putative [Ricinus communis]	0	0
gi|255566993|ref|XP_002524479.1| pentatricopeptide repeat-containing protein, putative [Ricinus communis] >gi|223536267|gb|EEF37919.1| pentatricopeptide repeat-containing protein, putative [Ricinus communis]	2.95	0
gi|255567198|ref|XP_002524580.1| conserved hypothetical protein [Ricinus communis] >gi|223536133|gb|EEF37788.1| conserved hypothetical protein [Ricinus communis]	0	0
gi|255567693|ref|XP_002524825.1| Glycine-rich cell wall structural protein 1 precursor, putative [Ricinus communis] >gi|223535885|gb|EEF37545.1| Glycine-rich cell wall structural protein 1 precursor, putative [Ricinus communis]	4.82	28.87
gi|255568059|ref|XP_002525006.1| RNA-binding protein with multiple splicing, putative [Ricinus communis] >gi|223535714|gb|EEF37378.1| RNA-binding protein with multiple splicing, putative [Ricinus communis]	0	13.26
gi|255568155|ref|XP_002525053.1| receptor serine-threonine protein kinase, putative [Ricinus communis] >gi|223535634|gb|EEF37300.1| receptor serine-threonine protein kinase, putative [Ricinus communis]	0	37.05
gi|255568155|ref|XP_002525053.1| receptor serine-threonine protein kinase, putative [Ricinus communis] >gi|223535634|gb|EEF37300.1| receptor serine-threonine protein kinase, putative [Ricinus communis]	6.97	37.05
gi|255568577|ref|XP_002525262.1| conserved hypothetical protein [Ricinus communis] >gi|223535420|gb|EEF37090.1| conserved hypothetical protein [Ricinus communis]	17.89	15.31
gi|255569353|ref|XP_002525644.1| conserved hypothetical protein [Ricinus communis] >gi|223535080|gb|EEF36762.1| conserved hypothetical protein [Ricinus communis]	51.76	23.81
gi|255569452|ref|XP_002525693.1| conserved hypothetical protein [Ricinus communis] >gi|223534993|gb|EEF36676.1| conserved hypothetical protein [Ricinus communis]	8.27	0
gi|255570193|ref|XP_002526057.1| conserved hypothetical protein [Ricinus communis] >gi|223534638|gb|EEF36334.1| conserved hypothetical protein [Ricinus communis]	7.65	13.67
gi|255571626|ref|XP_002526758.1| Disease resistance protein RGA2, putative [Ricinus communis] >gi|223533885|gb|EEF35612.1| Disease resistance protein RGA2, putative [Ricinus communis]	6.92	0
gi|255571815|ref|XP_002526850.1| conserved hypothetical protein [Ricinus communis] >gi|223533749|gb|EEF35481.1| conserved hypothetical protein [Ricinus communis]	1.58	10.97
gi|255572154|ref|XP_002527017.1| wall-associated kinase, putative [Ricinus communis] >gi|223533652|gb|EEF35389.1| wall-associated kinase, putative [Ricinus communis]	3.06	0
gi|255572272|ref|XP_002527075.1| serine-threonine protein kinase, plant-type, putative [Ricinus communis] >gi|223533580|gb|EEF35319.1| serine-threonine protein kinase, plant-type, putative [Ricinus communis]	0	0
gi|255572937|ref|XP_002527399.1| LOB domain-containing protein, putative [Ricinus communis] >gi|223533209|gb|EEF34965.1| LOB domain-containing protein, putative [Ricinus communis]	0.81	44.71
gi|255573121|ref|XP_002527490.1| conserved hypothetical protein [Ricinus communis] >gi|223533130|gb|EEF34888.1| conserved hypothetical protein [Ricinus communis]	0	0
gi|255573123|ref|XP_002527491.1| conserved hypothetical protein [Ricinus communis] >gi|223533131|gb|EEF34889.1| conserved hypothetical protein [Ricinus communis]	35.21	29.67
gi|255573123|ref|XP_002527491.1| conserved hypothetical protein [Ricinus communis] >gi|223533131|gb|EEF34889.1| conserved hypothetical protein [Ricinus communis]	0	29.67
gi|255573627|ref|XP_002527736.1| heat shock protein, putative [Ricinus communis] >gi|223532877|gb|EEF34649.1| heat shock protein, putative [Ricinus communis]	21.94	295.74
gi|255574181|ref|XP_002528006.1| conserved hypothetical protein [Ricinus communis] >gi|223532632|gb|EEF34418.1| conserved hypothetical protein [Ricinus communis]	12.97	0
gi|255574276|ref|XP_002528052.1| serine-threonine protein kinase, putative [Ricinus communis] >gi|223532513|gb|EEF34302.1| serine-threonine protein kinase, putative [Ricinus communis]	0	0
gi|255574712|ref|XP_002528264.1| conserved hypothetical protein [Ricinus communis] >gi|223532301|gb|EEF34102.1| conserved hypothetical protein [Ricinus communis]	0	0
gi|255575155|ref|XP_002528482.1| conserved hypothetical protein [Ricinus communis] >gi|223532091|gb|EEF33899.1| conserved hypothetical protein [Ricinus communis]	0	0
gi|255575859|ref|XP_002528827.1| conserved hypothetical protein [Ricinus communis] >gi|223531739|gb|EEF33561.1| conserved hypothetical protein [Ricinus communis]	78.92	258.77
gi|255576629|ref|XP_002529204.1| serine/threonine-protein kinase bri1, putative [Ricinus communis] >gi|223531322|gb|EEF33160.1| serine/threonine-protein kinase bri1, putative [Ricinus communis]	0	0
gi|255578037|ref|XP_002529889.1| peptidase, putative [Ricinus communis] >gi|223530616|gb|EEF32492.1| peptidase, putative [Ricinus communis]	5.85	0
gi|255578463|ref|XP_002530096.1| folylpolyglutamate synthase, putative [Ricinus communis] >gi|223530407|gb|EEF32295.1| folylpolyglutamate synthase, putative [Ricinus communis]	4.46	0
gi|255578564|ref|XP_002530144.1| conserved hypothetical protein [Ricinus communis] >gi|223530343|gb|EEF32236.1| conserved hypothetical protein [Ricinus communis]	0	0
gi|255579170|ref|XP_002530432.1| conserved hypothetical protein [Ricinus communis] >gi|223530040|gb|EEF31963.1| conserved hypothetical protein [Ricinus communis]	0	8.47
gi|255579934|ref|XP_002530802.1| Glycosyltransferase QUASIMODO1, putative [Ricinus communis] >gi|223529623|gb|EEF31570.1| Glycosyltransferase QUASIMODO1, putative [Ricinus communis]	0	28.47
gi|255579988|ref|XP_002530828.1| conserved hypothetical protein [Ricinus communis] >gi|223529592|gb|EEF31541.1| conserved hypothetical protein [Ricinus communis]	14.31	12.5
gi|255580244|ref|XP_002530952.1| conserved hypothetical protein [Ricinus communis] >gi|223529467|gb|EEF31424.1| conserved hypothetical protein [Ricinus communis]	3.41	0
gi|255580737|ref|XP_002531190.1| valyl-tRNA synthetase, putative [Ricinus communis] >gi|223529231|gb|EEF31205.1| valyl-tRNA synthetase, putative [Ricinus communis]	5.78	0
gi|255580851|ref|XP_002531245.1| sodium-bile acid cotransporter, putative [Ricinus communis] >gi|223529164|gb|EEF31142.1| sodium-bile acid cotransporter, putative [Ricinus communis]	0	0
gi|255581520|ref|XP_002531566.1| conserved hypothetical protein [Ricinus communis] >gi|223528827|gb|EEF30832.1| conserved hypothetical protein [Ricinus communis]	0	0
gi|255581560|ref|XP_002531585.1| sigma factor sigb regulation protein rsbq, putative [Ricinus communis] >gi|223528781|gb|EEF30788.1| sigma factor sigb regulation protein rsbq, putative [Ricinus communis]	126.61	51.59
gi|255581872|ref|XP_002531736.1| conserved hypothetical protein [Ricinus communis] >gi|223528639|gb|EEF30656.1| conserved hypothetical protein [Ricinus communis]	24.61	0
gi|255581884|ref|XP_002531742.1| ATP synthase alpha subunit mitochondrial, putative [Ricinus communis] >gi|223528645|gb|EEF30662.1| ATP synthase alpha subunit mitochondrial, putative [Ricinus communis]	0	0
gi|255582271|ref|XP_002531927.1| r2r3-myb transcription factor, putative [Ricinus communis] >gi|223528437|gb|EEF30471.1| r2r3-myb transcription factor, putative [Ricinus communis]	0	0
gi|255582271|ref|XP_002531927.1| r2r3-myb transcription factor, putative [Ricinus communis] >gi|223528437|gb|EEF30471.1| r2r3-myb transcription factor, putative [Ricinus communis]	0	0
gi|255582652|ref|XP_002532105.1| Protein sco1, putative [Ricinus communis] >gi|223528208|gb|EEF30267.1| Protein sco1, putative [Ricinus communis]	3.24	0
gi|255583160|ref|XP_002532346.1| gamma-tubulin complex component, putative [Ricinus communis] >gi|223527963|gb|EEF30048.1| gamma-tubulin complex component, putative [Ricinus communis]	0	0
gi|255583342|ref|XP_002532432.1| snrnp sm protein, putative [Ricinus communis] >gi|223527852|gb|EEF29947.1| snrnp sm protein, putative [Ricinus communis]	20.5	0
gi|255583492|ref|XP_002532504.1| protein phosphatase 2c, putative [Ricinus communis] >gi|223527779|gb|EEF29880.1| protein phosphatase 2c, putative [Ricinus communis]	0	0
gi|255584230|ref|XP_002532853.1| conserved hypothetical protein [Ricinus communis] >gi|223527390|gb|EEF29531.1| conserved hypothetical protein [Ricinus communis]	11.1	0
gi|255584380|ref|XP_002532924.1| transferase, transferring glycosyl groups, putative [Ricinus communis] >gi|223527317|gb|EEF29466.1| transferase, transferring glycosyl groups, putative [Ricinus communis]	93.49	0
gi|255584380|ref|XP_002532924.1| transferase, transferring glycosyl groups, putative [Ricinus communis] >gi|223527317|gb|EEF29466.1| transferase, transferring glycosyl groups, putative [Ricinus communis]	6.24	0
gi|255585199|ref|XP_002533302.1| serine-threonine protein kinase, plant-type, putative [Ricinus communis] >gi|223526867|gb|EEF29079.1| serine-threonine protein kinase, plant-type, putative [Ricinus communis]	0	0
gi|255585199|ref|XP_002533302.1| serine-threonine protein kinase, plant-type, putative [Ricinus communis] >gi|223526867|gb|EEF29079.1| serine-threonine protein kinase, plant-type, putative [Ricinus communis]	3.9	0
gi|255585271|ref|XP_002533335.1| Protein MLO, putative [Ricinus communis] >gi|223526826|gb|EEF29044.1| Protein MLO, putative [Ricinus communis]	0	0
gi|255585295|ref|XP_002533346.1| conserved hypothetical protein [Ricinus communis] >gi|223526811|gb|EEF29031.1| conserved hypothetical protein [Ricinus communis]	0	0
gi|255586104|ref|XP_002533716.1| conserved hypothetical protein [Ricinus communis] >gi|223526390|gb|EEF28679.1| conserved hypothetical protein [Ricinus communis]	0.85	17.73
gi|255586708|ref|XP_002533978.1| lrr receptor protein kinase, putative [Ricinus communis] >gi|223526029|gb|EEF28398.1| lrr receptor protein kinase, putative [Ricinus communis]	0	3.64
gi|255586862|ref|XP_002534041.1| conserved hypothetical protein [Ricinus communis] >gi|223525948|gb|EEF28345.1| conserved hypothetical protein [Ricinus communis]	0	0
gi|255587017|ref|XP_002534100.1| conserved hypothetical protein [Ricinus communis] >gi|223525848|gb|EEF28282.1| conserved hypothetical protein [Ricinus communis]	0	30.04
gi|255587506|ref|XP_002534295.1| hypothetical protein RCOM_0125920 [Ricinus communis] >gi|223525554|gb|EEF28087.1| hypothetical protein RCOM_0125920 [Ricinus communis]	0	0
gi|255588295|ref|XP_002534560.1| conserved hypothetical protein [Ricinus communis] >gi|223525031|gb|EEF27823.1| conserved hypothetical protein [Ricinus communis]	0	0
gi|255588681|ref|XP_002534684.1| conserved hypothetical protein [Ricinus communis] >gi|223524768|gb|EEF27698.1| conserved hypothetical protein [Ricinus communis]	0	0
gi|255588716|ref|XP_002534696.1| conserved hypothetical protein [Ricinus communis] >gi|223524741|gb|EEF27682.1| conserved hypothetical protein [Ricinus communis]	0	4.89
gi|255589968|ref|XP_002535142.1| conserved hypothetical protein [Ricinus communis] >gi|223523947|gb|EEF27248.1| conserved hypothetical protein [Ricinus communis]	0	4.96
gi|255589971|ref|XP_002535143.1| hypothetical protein RCOM_2032310 [Ricinus communis] >gi|223523938|gb|EEF27240.1| hypothetical protein RCOM_2032310 [Ricinus communis]	6.51	0
gi|255590512|ref|XP_002535291.1| cytochrome B, putative [Ricinus communis] >gi|255590706|ref|XP_002535342.1| cytochrome B, putative [Ricinus communis] >gi|223523403|gb|EEF27042.1| cytochrome B, putative [Ricinus communis] >gi|223523547|gb|EEF27094.1| cytochrome B, putative [Ricinus communis]	7.25	0
gi|255590580|ref|XP_002535305.1| conserved hypothetical protein [Ricinus communis] >gi|223523491|gb|EEF27078.1| conserved hypothetical protein [Ricinus communis]	26.87	0
gi|255591153|ref|XP_002535451.1| conserved hypothetical protein [Ricinus communis] >gi|223523062|gb|EEF26930.1| conserved hypothetical protein [Ricinus communis]	3.92	0
gi|255595575|ref|XP_002536345.1| conserved hypothetical protein [Ricinus communis] >gi|223520024|gb|EEF26037.1| conserved hypothetical protein [Ricinus communis]	0	0
gi|255595575|ref|XP_002536345.1| conserved hypothetical protein [Ricinus communis] >gi|223520024|gb|EEF26037.1| conserved hypothetical protein [Ricinus communis]	0	0
gi|255631042|gb|ACU15885.1| unknown [Glycine max]	0	0
gi|255631538|gb|ACU16136.1| unknown [Glycine max]	0	57.69
gi|255633470|gb|ACU17093.1| unknown [Glycine max]	14.44	5.27
gi|255634038|gb|ACU17381.1| unknown [Glycine max]	0	0
gi|255636305|gb|ACU18492.1| unknown [Glycine max]	0	0
gi|255636664|gb|ACU18669.1| unknown [Glycine max]	6.41	0
gi|255639915|gb|ACU20250.1| unknown [Glycine max]	0	3.66
gi|255640187|gb|ACU20384.1| unknown [Glycine max]	0	0
gi|255645471|gb|ACU23231.1| unknown [Glycine max]	0	0
gi|255645471|gb|ACU23231.1| unknown [Glycine max]	341.88	0
gi|255645471|gb|ACU23231.1| unknown [Glycine max]	4.42	0
gi|255718981|ref|XP_002555771.1| KLTH0G17028p [Lachancea thermotolerans] >gi|238937155|emb|CAR25334.1| KLTH0G17028p [Lachancea thermotolerans CBS 6340]	0	0
gi|255719203|ref|XP_002555882.1| KLTH0G19668p [Lachancea thermotolerans] >gi|238937266|emb|CAR25445.1| KLTH0G19668p [Lachancea thermotolerans CBS 6340]	17.63	0
gi|255723159|ref|XP_002546513.1| predicted protein [Candida tropicalis MYA-3404] >gi|240130644|gb|EER30207.1| predicted protein [Candida tropicalis MYA-3404]	0	0
gi|255724926|ref|XP_002547392.1| hypothetical protein CTRG_01699 [Candida tropicalis MYA-3404] >gi|240135283|gb|EER34837.1| hypothetical protein CTRG_01699 [Candida tropicalis MYA-3404]	6.82	0
gi|255726478|ref|XP_002548165.1| prohibitin [Candida tropicalis MYA-3404] >gi|240134089|gb|EER33644.1| prohibitin [Candida tropicalis MYA-3404]	0	0
gi|255728611|ref|XP_002549231.1| predicted protein [Candida tropicalis MYA-3404] >gi|240133547|gb|EER33103.1| predicted protein [Candida tropicalis MYA-3404]	6.22	0
gi|255729120|ref|XP_002549485.1| conserved hypothetical protein [Candida tropicalis MYA-3404] >gi|240132554|gb|EER32111.1| conserved hypothetical protein [Candida tropicalis MYA-3404]	38.21	0
gi|255731031|ref|XP_002550440.1| conserved hypothetical protein [Candida tropicalis MYA-3404] >gi|240132397|gb|EER31955.1| conserved hypothetical protein [Candida tropicalis MYA-3404]	26.8	0
gi|255731450|ref|XP_002550649.1| predicted protein [Candida tropicalis MYA-3404] >gi|240131658|gb|EER31217.1| predicted protein [Candida tropicalis MYA-3404]	23.99	0
gi|255930265|ref|XP_002556692.1| Pc06g00830 [Penicillium chrysogenum Wisconsin 54-1255] >gi|211581305|emb|CAP79076.1| Pc06g00830 [Penicillium chrysogenum Wisconsin 54-1255]	4.3	0
gi|255937357|ref|XP_002559705.1| hypothetical protein [Penicillium chrysogenum Wisconsin 54-1255] >gi|211584325|emb|CAP92360.1| hypothetical protein Pc13g12910 [Penicillium chrysogenum Wisconsin 54-1255]	0	0
gi|255954867|ref|XP_002568186.1| Pc21g11550 [Penicillium chrysogenum Wisconsin 54-1255] >gi|211589897|emb|CAP96052.1| Pc21g11550 [Penicillium chrysogenum Wisconsin 54-1255]	12.2	0
gi|255954867|ref|XP_002568186.1| Pc21g11550 [Penicillium chrysogenum Wisconsin 54-1255] >gi|211589897|emb|CAP96052.1| Pc21g11550 [Penicillium chrysogenum Wisconsin 54-1255]	26.9	0
gi|255966034|gb|ACU45302.1| nucleolar phosphoprotein p130-like [Karlodinium veneficum]	0	0
gi|256005373|ref|ZP_05430338.1| queuine tRNA-ribosyltransferase [Clostridium thermocellum DSM 2360] >gi|281417677|ref|ZP_06248697.1| queuine tRNA-ribosyltransferase [Clostridium thermocellum JW20] >gi|385778607|ref|YP_005687772.1| queuine tRNA-ribosyltransferase [Clostridium thermocellum DSM 1313] >gi|419721775|ref|ZP_14248931.1| queuine tRNA-ribosyltransferase [Clostridium thermocellum AD2] >gi|…	2.81	0
gi|256084075|ref|XP_002578258.1| hypothetical protein [Schistosoma mansoni] >gi|350644985|emb|CCD60312.1| uncoordinated protein 112 (mitogen inducible mig-2 protein like) [Schistosoma mansoni]	26.04	0
gi|256085117|ref|XP_002578770.1| hypothetical protein [Schistosoma mansoni] >gi|350646674|emb|CCD58701.1| hypothetical protein Smp_075950 [Schistosoma mansoni]	0	0
gi|256087190|ref|XP_002579758.1| nuclear pore complex protein nup155 [Schistosoma mansoni]	13.08	0
gi|256089147|ref|XP_002580677.1| hypothetical protein [Schistosoma mansoni] >gi|360043579|emb|CCD81125.1| hypothetical protein Smp_175890 [Schistosoma mansoni]	0.96	0
gi|256383845|gb|ACU78415.1| ABC transporter, permease protein [Mycoplasma mycoides subsp. capri str. GM12] >gi|256384676|gb|ACU79245.1| ABC transporter, permease protein [Mycoplasma mycoides subsp. capri str. GM12] >gi|296455814|gb|ADH22049.1| ABC transporter, permease protein [synthetic Mycoplasma mycoides JCVI-syn1.0]	0	0
gi|256394990|ref|YP_003116554.1| fructose-bisphosphate aldolase [Catenulispora acidiphila DSM 44928] >gi|256361216|gb|ACU74713.1| Fructose-bisphosphate aldolase [Catenulispora acidiphila DSM 44928]	18.81	0
gi|256422683|ref|YP_003123336.1| hypothetical protein Cpin_3673 [Chitinophaga pinensis DSM 2588] >gi|256037591|gb|ACU61135.1| conserved hypothetical protein [Chitinophaga pinensis DSM 2588]	0	0
gi|256545559|ref|ZP_05472919.1| hypothetical protein HMPREF0078_1176 [Anaerococcus vaginalis ATCC 51170] >gi|256398770|gb|EEU12387.1| hypothetical protein HMPREF0078_1176 [Anaerococcus vaginalis ATCC 51170]	0	0
gi|256617138|ref|ZP_05473984.1| PTS system protein [Enterococcus faecalis ATCC 4200] >gi|256853731|ref|ZP_05559096.1| predicted protein [Enterococcus faecalis T8] >gi|257090558|ref|ZP_05584919.1| PTS system fructose-specific IIABC component [Enterococcus faecalis CH188] >gi|307295429|ref|ZP_07575267.1| phosphoenolpyruvate-dependent sugar phosphotransferase system, EIIA 2 [Enterococcus faecalis TX…	2.59	0
gi|256617138|ref|ZP_05473984.1| PTS system protein [Enterococcus faecalis ATCC 4200] >gi|256853731|ref|ZP_05559096.1| predicted protein [Enterococcus faecalis T8] >gi|257090558|ref|ZP_05584919.1| PTS system fructose-specific IIABC component [Enterococcus faecalis CH188] >gi|307295429|ref|ZP_07575267.1| phosphoenolpyruvate-dependent sugar phosphotransferase system, EIIA 2 [Enterococcus faecalis TX…	6.44	0
gi|256826294|ref|YP_003150254.1| TadE-like protein [Kytococcus sedentarius DSM 20547] >gi|256689687|gb|ACV07489.1| TadE-like protein [Kytococcus sedentarius DSM 20547]	20.67	0
gi|256850941|ref|ZP_05556330.1| predicted protein [Lactobacillus jensenii 27-2-CHN] >gi|260661155|ref|ZP_05862069.1| predicted protein [Lactobacillus jensenii 115-3-CHN] >gi|297205821|ref|ZP_06923216.1| conserved hypothetical protein [Lactobacillus jensenii JV-V16] >gi|256616003|gb|EEU21191.1| predicted protein [Lactobacillus jensenii 27-2-CHN] >gi|260548092|gb|EEX24068.1| predicted protein [Lact…	0	0
gi|256851487|ref|ZP_05556876.1| conserved hypothetical protein [Lactobacillus jensenii 27-2-CHN] >gi|260660908|ref|ZP_05861823.1| permease [Lactobacillus jensenii 115-3-CHN] >gi|256616549|gb|EEU21737.1| conserved hypothetical protein [Lactobacillus jensenii 27-2-CHN] >gi|260548630|gb|EEX24605.1| permease [Lactobacillus jensenii 115-3-CHN]	45.4	0
gi|256957572|ref|ZP_05561743.1| conserved hypothetical protein [Enterococcus faecalis DS5] >gi|422709415|ref|ZP_16766860.1| conserved hypothetical protein [Enterococcus faecalis TX0027] >gi|256948068|gb|EEU64700.1| conserved hypothetical protein [Enterococcus faecalis DS5] >gi|315036084|gb|EFT48016.1| conserved hypothetical protein [Enterococcus faecalis TX0027]	1.69	0
gi|256985402|ref|YP_003162833.1| NADH dehydrogenase subunit 5 [Meretrix meretrix] >gi|256265134|gb|ACU68439.1| NADH dehydrogenase subunit 5 [Meretrix meretrix]	1.91	0
gi|257053145|ref|YP_003130978.1| PAS/PAC sensor signal transduction histidine kinase [Halorhabdus utahensis DSM 12940] >gi|256691908|gb|ACV12245.1| PAS/PAC sensor signal transduction histidine kinase [Halorhabdus utahensis DSM 12940]	0	0
gi|257059826|ref|YP_003137714.1| hypothetical protein Cyan8802_1988 [Cyanothece sp. PCC 8802] >gi|256589992|gb|ACV00879.1| conserved hypothetical protein [Cyanothece sp. PCC 8802]	0	0
gi|257060036|ref|YP_003137924.1| hypothetical protein Cyan8802_2208 [Cyanothece sp. PCC 8802] >gi|256590202|gb|ACV01089.1| conserved hypothetical protein [Cyanothece sp. PCC 8802]	47.77	0
gi|257069072|ref|YP_003155327.1| UDP-N-acetylmuramyl pentapeptide phosphotransferase/UDP-N-acetylglucosamine-1-phosphate transferase [Brachybacterium faecium DSM 4810] >gi|256559890|gb|ACU85737.1| UDP-N-acetylmuramyl pentapeptide phosphotransferase/UDP-N-acetylglucosamine-1-phosphate transferase [Brachybacterium faecium DSM 4810]	7.04	0
gi|257415546|ref|ZP_05592540.1| hypothetical protein EFFG_00488 [Enterococcus faecalis ARO1/DG] >gi|307286805|ref|ZP_07566889.1| DnaD and phage-associated domain protein [Enterococcus faecalis TX0109] >gi|257157374|gb|EEU87334.1| hypothetical protein EFFG_00488 [Enterococcus faecalis ARO1/DG] >gi|306502117|gb|EFM71402.1| DnaD and phage-associated domain protein [Enterococcus faecalis TX0109]	7.18	0
gi|257458928|ref|ZP_05624048.1| hypothetical protein CAMGR0001_1861 [Campylobacter gracilis RM3268] >gi|257443632|gb|EEV18755.1| hypothetical protein CAMGR0001_1861 [Campylobacter gracilis RM3268]	14.84	0
gi|257784823|ref|YP_003180040.1| hypothetical protein Apar_1020 [Atopobium parvulum DSM 20469] >gi|257473330|gb|ACV51449.1| hypothetical protein Apar_1020 [Atopobium parvulum DSM 20469]	7.2	7.25
gi|257790766|ref|YP_003181372.1| molybdopterin oxidoreductase [Eggerthella lenta DSM 2243] >gi|257474663|gb|ACV54983.1| molybdopterin oxidoreductase [Eggerthella lenta DSM 2243]	1.61	0
gi|257791729|ref|YP_003182335.1| major facilitator superfamily protein [Eggerthella lenta DSM 2243] >gi|317487800|ref|ZP_07946393.1| major facilitator superfamily transporter [Eggerthella sp. 1_3_56FAA] >gi|325831772|ref|ZP_08164961.1| transporter, major facilitator family protein [Eggerthella sp. HGA1] >gi|257475626|gb|ACV55946.1| major facilitator superfamily MFS_1 [Eggerthella lenta DSM 2243] …	1.89	0
gi|257866458|ref|ZP_05646111.1| conserved hypothetical protein [Enterococcus casseliflavus EC30] >gi|257873027|ref|ZP_05652680.1| conserved hypothetical protein [Enterococcus casseliflavus EC10] >gi|257800416|gb|EEV29444.1| conserved hypothetical protein [Enterococcus casseliflavus EC30] >gi|257807191|gb|EEV36013.1| conserved hypothetical protein [Enterococcus casseliflavus EC10]	0	0
gi|257867598|ref|ZP_05647251.1| HAD-superfamily hydrolase [Enterococcus casseliflavus EC30] >gi|257873927|ref|ZP_05653580.1| HAD-superfamily hydrolase [Enterococcus casseliflavus EC10] >gi|325571265|ref|ZP_08146765.1| HAD-superfamily hydrolase [Enterococcus casseliflavus ATCC 12755] >gi|420262187|ref|ZP_14764830.1| HAD-superfamily hydrolase [Enterococcus sp. C1] >gi|478485879|ref|YP_007753460.1| …	1.5	0
gi|257868371|ref|ZP_05648024.1| predicted protein [Enterococcus casseliflavus EC30] >gi|257874684|ref|ZP_05654337.1| predicted protein [Enterococcus casseliflavus EC10] >gi|257802485|gb|EEV31357.1| predicted protein [Enterococcus casseliflavus EC30] >gi|257808848|gb|EEV37670.1| predicted protein [Enterococcus casseliflavus EC10]	9.63	0
gi|257868714|ref|ZP_05648367.1| predicted protein [Enterococcus gallinarum EG2] >gi|257802878|gb|EEV31700.1| predicted protein [Enterococcus gallinarum EG2]	0	0
gi|258515108|ref|YP_003191330.1| hypothetical protein Dtox_1861 [Desulfotomaculum acetoxidans DSM 771] >gi|257778813|gb|ACV62707.1| hypothetical protein Dtox_1861 [Desulfotomaculum acetoxidans DSM 771]	6.84	0
gi|258564514|ref|XP_002583002.1| predicted protein [Uncinocarpus reesii 1704] >gi|237908509|gb|EEP82910.1| predicted protein [Uncinocarpus reesii 1704]	206	0
gi|258597097|ref|XP_001347513.2| conserved Plasmodium protein [Plasmodium falciparum 3D7] >gi|254922452|gb|AAN35426.2| conserved Plasmodium protein [Plasmodium falciparum 3D7]	0	0
gi|258597434|ref|XP_001348150.2| farnesyltransferase beta subunit, putative [Plasmodium falciparum 3D7] >gi|58429153|gb|AAW78025.1| protein farnesyltransferase beta subunit [Plasmodium falciparum] >gi|254832734|gb|AAN36063.2| farnesyltransferase beta subunit, putative [Plasmodium falciparum 3D7]	2.65	0
gi|258597581|ref|XP_001350835.2| conserved Plasmodium protein [Plasmodium falciparum 3D7] >gi|254945424|gb|AAN36515.2| conserved Plasmodium protein [Plasmodium falciparum 3D7]	0.09	0
gi|258597665|ref|XP_001348305.2| 40S ribosomal protein S9A, putative [Plasmodium falciparum 3D7] >gi|255528777|gb|AAN36744.2| 40S ribosomal protein S9A, putative [Plasmodium falciparum 3D7]	0	0
gi|258649590|ref|YP_003204878.1| ATP synthase F0 subunit 6 [Radopholus similis] >gi|257143734|emb|CAY39368.1| ATP synthase F0 subunit 6 [Radopholus similis]	1	0
gi|258649597|ref|YP_003204885.1| NADH dehydrogenase subunit 4 [Radopholus similis] >gi|257143741|emb|CAY39375.1| NADH dehydrogenase subunit 4 [Radopholus similis]	3.26	0
gi|259047160|ref|ZP_05737561.1| integral membrane protein [Granulicatella adiacens ATCC 49175] >gi|259036210|gb|EEW37465.1| integral membrane protein [Granulicatella adiacens ATCC 49175]	0	0
gi|259047934|ref|ZP_05738335.1| hypothetical protein HMPREF0444_1598 [Granulicatella adiacens ATCC 49175] >gi|259035431|gb|EEW36686.1| hypothetical protein HMPREF0444_1598 [Granulicatella adiacens ATCC 49175]	0	0
gi|259048036|ref|ZP_05738437.1| conserved hypothetical protein [Granulicatella adiacens ATCC 49175] >gi|259035326|gb|EEW36581.1| conserved hypothetical protein [Granulicatella adiacens ATCC 49175]	4.32	0
gi|259147159|emb|CAY80412.1| EC1118_1I12_0848p [Saccharomyces cerevisiae EC1118]	22	0
gi|259481577|tpe|CBF75225.1| TPA: conserved hypothetical protein [Aspergillus nidulans FGSC A4]	8.78	0
gi|259486628|tpe|CBF84632.1| TPA: conserved hypothetical protein [Aspergillus nidulans FGSC A4]	10.52	0
gi|259909783|ref|YP_002650139.1| hypothetical protein EpC_31580 [Erwinia pyrifoliae Ep1/96] >gi|224965405|emb|CAX56937.1| conserved uncharacterized protein [Erwinia pyrifoliae Ep1/96]	13.55	9.83
gi|260162479|dbj|BAI43724.1| hypothetical protein [Klebsiella pneumoniae]	278.72	0
gi|260429492|ref|ZP_05783469.1| flagellar biosynthesis regulatory protein FlaF [Citreicella sp. SE45] >gi|260420115|gb|EEX13368.1| flagellar biosynthesis regulatory protein FlaF [Citreicella sp. SE45]	0	0
gi|260574728|ref|ZP_05842731.1| putative outer membrane protein [Rhodobacter sp. SW2] >gi|259023145|gb|EEW26438.1| putative outer membrane protein [Rhodobacter sp. SW2]	1.11	0
gi|260582868|ref|ZP_05850653.1| adhesion and penetration protein [Haemophilus influenzae NT127] >gi|260094081|gb|EEW77984.1| adhesion and penetration protein [Haemophilus influenzae NT127]	0	0
gi|260591752|ref|ZP_05857210.1| hypothetical protein HMPREF0973_01187 [Prevotella veroralis F0319] >gi|260536036|gb|EEX18653.1| hypothetical protein HMPREF0973_01187 [Prevotella veroralis F0319]	0	0
gi|260654820|ref|ZP_05860308.1| adenine specific DNA methylase Mod [Jonquetella anthropi E3_33 E1] >gi|260630535|gb|EEX48729.1| adenine specific DNA methylase Mod [Jonquetella anthropi E3_33 E1]	517.95	0
gi|260773102|ref|ZP_05882018.1| hypothetical protein VIB_001569 [Vibrio metschnikovii CIP 69.14] >gi|260612241|gb|EEX37444.1| hypothetical protein VIB_001569 [Vibrio metschnikovii CIP 69.14]	1.8	0
gi|260781260|ref|XP_002585737.1| hypothetical protein BRAFLDRAFT_111358 [Branchiostoma floridae] >gi|229270774|gb|EEN41748.1| hypothetical protein BRAFLDRAFT_111358 [Branchiostoma floridae]	4.54	105.1
gi|260785460|ref|XP_002587779.1| hypothetical protein BRAFLDRAFT_92223 [Branchiostoma floridae] >gi|229272932|gb|EEN43790.1| hypothetical protein BRAFLDRAFT_92223 [Branchiostoma floridae]	19.56	0
gi|260786946|ref|XP_002588517.1| hypothetical protein BRAFLDRAFT_79472 [Branchiostoma floridae] >gi|229273680|gb|EEN44528.1| hypothetical protein BRAFLDRAFT_79472 [Branchiostoma floridae]	0	0
gi|260789270|ref|XP_002589670.1| hypothetical protein BRAFLDRAFT_199670 [Branchiostoma floridae] >gi|229274851|gb|EEN45681.1| hypothetical protein BRAFLDRAFT_199670 [Branchiostoma floridae]	12.98	0
gi|260793789|ref|XP_002591893.1| hypothetical protein BRAFLDRAFT_89410 [Branchiostoma floridae] >gi|229277105|gb|EEN47904.1| hypothetical protein BRAFLDRAFT_89410 [Branchiostoma floridae]	0	0
gi|260794790|ref|XP_002592390.1| hypothetical protein BRAFLDRAFT_67255 [Branchiostoma floridae] >gi|229277609|gb|EEN48401.1| hypothetical protein BRAFLDRAFT_67255 [Branchiostoma floridae]	0	0
gi|260798845|ref|XP_002594410.1| hypothetical protein BRAFLDRAFT_159044 [Branchiostoma floridae] >gi|229279644|gb|EEN50421.1| hypothetical protein BRAFLDRAFT_159044 [Branchiostoma floridae]	0	0
gi|260805024|ref|XP_002597387.1| hypothetical protein BRAFLDRAFT_69334 [Branchiostoma floridae] >gi|229282652|gb|EEN53399.1| hypothetical protein BRAFLDRAFT_69334 [Branchiostoma floridae]	1130.91	0
gi|260806448|ref|XP_002598096.1| hypothetical protein BRAFLDRAFT_124295 [Branchiostoma floridae] >gi|229283367|gb|EEN54108.1| hypothetical protein BRAFLDRAFT_124295 [Branchiostoma floridae]	5.45	0
gi|260806448|ref|XP_002598096.1| hypothetical protein BRAFLDRAFT_124295 [Branchiostoma floridae] >gi|229283367|gb|EEN54108.1| hypothetical protein BRAFLDRAFT_124295 [Branchiostoma floridae]	4.47	0
gi|260810032|ref|XP_002599808.1| hypothetical protein BRAFLDRAFT_205877 [Branchiostoma floridae] >gi|229285090|gb|EEN55820.1| hypothetical protein BRAFLDRAFT_205877 [Branchiostoma floridae]	0	0
gi|260814930|ref|XP_002602166.1| hypothetical protein BRAFLDRAFT_97981 [Branchiostoma floridae] >gi|229287473|gb|EEN58178.1| hypothetical protein BRAFLDRAFT_97981 [Branchiostoma floridae]	12.56	0
gi|260817154|ref|XP_002603452.1| hypothetical protein BRAFLDRAFT_80426 [Branchiostoma floridae] >gi|229288771|gb|EEN59463.1| hypothetical protein BRAFLDRAFT_80426 [Branchiostoma floridae]	3.37	0
gi|260822951|ref|XP_002602281.1| hypothetical protein BRAFLDRAFT_216683 [Branchiostoma floridae] >gi|229287588|gb|EEN58293.1| hypothetical protein BRAFLDRAFT_216683 [Branchiostoma floridae]	0	0
gi|260823028|ref|XP_002603985.1| hypothetical protein BRAFLDRAFT_71727 [Branchiostoma floridae] >gi|229289310|gb|EEN59996.1| hypothetical protein BRAFLDRAFT_71727 [Branchiostoma floridae]	25.55	0
gi|260828587|ref|XP_002609244.1| hypothetical protein BRAFLDRAFT_86846 [Branchiostoma floridae] >gi|229294600|gb|EEN65254.1| hypothetical protein BRAFLDRAFT_86846 [Branchiostoma floridae]	2.04	0
gi|260830617|ref|XP_002610257.1| hypothetical protein BRAFLDRAFT_92978 [Branchiostoma floridae] >gi|229295621|gb|EEN66267.1| hypothetical protein BRAFLDRAFT_92978 [Branchiostoma floridae]	0	0
gi|260833558|ref|XP_002611724.1| hypothetical protein BRAFLDRAFT_117068 [Branchiostoma floridae] >gi|229297095|gb|EEN67734.1| hypothetical protein BRAFLDRAFT_117068 [Branchiostoma floridae]	1.54	0
gi|260886149|ref|ZP_05897432.1| conserved hypothetical protein [Prevotella tannerae ATCC 51259] >gi|260850784|gb|EEX70653.1| conserved hypothetical protein [Prevotella tannerae ATCC 51259]	4.78	0
gi|260890947|ref|ZP_05902210.1| hypothetical protein GCWU000323_02143 [Leptotrichia hofstadii F0254] >gi|260859500|gb|EEX74000.1| hypothetical protein GCWU000323_02143 [Leptotrichia hofstadii F0254]	0	0
gi|260950013|ref|XP_002619303.1| hypothetical protein CLUG_00462 [Clavispora lusitaniae ATCC 42720] >gi|238846875|gb|EEQ36339.1| hypothetical protein CLUG_00462 [Clavispora lusitaniae ATCC 42720]	9.35	0
gi|260950273|ref|XP_002619433.1| predicted protein [Clavispora lusitaniae ATCC 42720] >gi|238847005|gb|EEQ36469.1| predicted protein [Clavispora lusitaniae ATCC 42720]	0	0
gi|260950981|ref|XP_002619787.1| hypothetical protein CLUG_00946 [Clavispora lusitaniae ATCC 42720] >gi|238847359|gb|EEQ36823.1| hypothetical protein CLUG_00946 [Clavispora lusitaniae ATCC 42720]	0	0
gi|261193453|ref|XP_002623132.1| viral protein TPX [Ajellomyces dermatitidis SLH14081] >gi|239588737|gb|EEQ71380.1| viral protein TPX [Ajellomyces dermatitidis SLH14081]	0	0
gi|261196416|ref|XP_002624611.1| hypothetical protein BDBG_04475 [Ajellomyces dermatitidis SLH14081] >gi|239595856|gb|EEQ78437.1| hypothetical protein BDBG_04475 [Ajellomyces dermatitidis SLH14081]	42.77	0
gi|261264954|gb|ACX55819.1| Aap [Staphylococcus epidermidis]	2.98	0
gi|261326314|emb|CBH09140.1| hypothetical protein, unlikely [Trypanosoma brucei gambiense DAL972]	0	0
gi|261326400|emb|CBH09360.1| hypothetical protein, unlikely [Trypanosoma brucei gambiense DAL972]	0	0
gi|261326850|emb|CBH09823.1| hypothetical protein, conserved [Trypanosoma brucei gambiense DAL972]	49.35	203.73
gi|261329080|emb|CBH12059.1| hypothetical protein, unlikely [Trypanosoma brucei gambiense DAL972]	0	0
gi|261330879|emb|CBH13864.1| hypothetical protein, unlikely [Trypanosoma brucei gambiense DAL972]	0	0
gi|261332415|emb|CBH15410.1| hypothetical protein, unlikely [Trypanosoma brucei gambiense DAL972]	8.28	5.72
gi|261332545|emb|CBH15540.1| hypothetical protein, unlikely [Trypanosoma brucei gambiense DAL972]	0	0
gi|261332546|emb|CBH15541.1| hypothetical protein, unlikely [Trypanosoma brucei gambiense DAL972]	0	0
gi|261333769|emb|CBH16764.1| hypothetical protein, unlikely [Trypanosoma brucei gambiense DAL972]	0.74	0
gi|261350632|ref|ZP_05976049.1| magnesium chelatase subunit [Methanobrevibacter smithii DSM 2374] >gi|288861415|gb|EFC93713.1| magnesium chelatase subunit [Methanobrevibacter smithii DSM 2374]	1.7	0
gi|261367206|ref|ZP_05980089.1| aminopeptidase PepS [Subdoligranulum variabile DSM 15176] >gi|282570804|gb|EFB76339.1| thermophilic metalloprotease (M29) [Subdoligranulum variabile DSM 15176]	0	0
gi|261379540|ref|ZP_05984113.1| phosphoenolpyruvate-protein phosphotransferase [Neisseria subflava NJ9703] >gi|284798007|gb|EFC53354.1| phosphoenolpyruvate-protein phosphotransferase [Neisseria subflava NJ9703]	65.08	0
gi|261416006|ref|YP_003249689.1| hypothetical protein Fisuc_1612 [Fibrobacter succinogenes subsp. succinogenes S85] >gi|385790883|ref|YP_005822006.1| putative lipoprotein [Fibrobacter succinogenes subsp. succinogenes S85] >gi|261372462|gb|ACX75207.1| hypothetical protein Fisuc_1612 [Fibrobacter succinogenes subsp. succinogenes S85] >gi|302327362|gb|ADL26563.1| putative lipoprotein [Fibrobacter su…	0	0
gi|261749302|ref|YP_003256987.1| phosphoribosylanthranilate isomerase PRAI/tryptophan synthase subunit beta [Blattabacterium sp. (Periplaneta americana) str. BPLAN] >gi|261497394|gb|ACX83844.1| phosphoribosylanthranilate isomerase PRAI/tryptophan synthase subunit beta [Blattabacterium sp. (Periplaneta americana) str. BPLAN]	0	0
gi|261880325|ref|ZP_06006752.1| dolichyl-phosphate-mannose-protein mannosyltransferase [Prevotella bergensis DSM 17361] >gi|270333016|gb|EFA43802.1| dolichyl-phosphate-mannose-protein mannosyltransferase [Prevotella bergensis DSM 17361]	0	0
gi|261886454|ref|ZP_06010493.1| hypothetical protein CfetvA_16332 [Campylobacter fetus subsp. venerealis str. Azul-94]	0	0
gi|262195617|ref|YP_003266826.1| protein-export membrane protein SecD [Haliangium ochraceum DSM 14365] >gi|262078964|gb|ACY14933.1| protein-export membrane protein SecD [Haliangium ochraceum DSM 14365]	4.96	0
gi|262341005|ref|YP_003283860.1| 30S ribosomal protein S2 [Blattabacterium sp. (Blattella germanica) str. Bge] >gi|262272342|gb|ACY40250.1| 30S ribosomal protein S2 [Blattabacterium sp. (Blattella germanica) str. Bge]	2.54	0
gi|262382156|ref|ZP_06075294.1| predicted protein [Bacteroides sp. 2_1_33B] >gi|301310727|ref|ZP_07216666.1| hypothetical protein HMPREF9008_01079 [Bacteroides sp. 20_3] >gi|262297333|gb|EEY85263.1| predicted protein [Bacteroides sp. 2_1_33B] >gi|300832301|gb|EFK62932.1| hypothetical protein HMPREF9008_01079 [Bacteroides sp. 20_3]	6.35	0
gi|262383303|ref|ZP_06076439.1| predicted protein [Bacteroides sp. 2_1_33B] >gi|262294201|gb|EEY82133.1| predicted protein [Bacteroides sp. 2_1_33B]	11.86	0
gi|262383625|ref|ZP_06076761.1| conserved hypothetical protein [Bacteroides sp. 2_1_33B] >gi|262294523|gb|EEY82455.1| conserved hypothetical protein [Bacteroides sp. 2_1_33B]	31.17	0
gi|262409706|ref|ZP_06086245.1| conserved hypothetical protein [Bacteroides sp. 2_1_22] >gi|293370929|ref|ZP_06617472.1| conserved hypothetical protein [Bacteroides ovatus SD CMC 3f] >gi|294643519|ref|ZP_06721326.1| conserved hypothetical protein [Bacteroides ovatus SD CC 2a] >gi|336405232|ref|ZP_08585914.1| hypothetical protein HMPREF0127_03227 [Bacteroides sp. 1_1_30] >gi|345508962|ref|ZP_08788…	3.85	0
gi|26335803|dbj|BAC31602.1| unnamed protein product [Mus musculus]	0	0
gi|26338782|dbj|BAC33062.1| unnamed protein product [Mus musculus]	0	0
gi|26343673|dbj|BAC35493.1| unnamed protein product [Mus musculus]	0	0
gi|26344423|dbj|BAC35862.1| unnamed protein product [Mus musculus]	2.31	0
gi|26347741|dbj|BAC37519.1| unnamed protein product [Mus musculus]	1.24	0
gi|26348767|dbj|BAC38023.1| unnamed protein product [Mus musculus]	16.34	0
gi|26352658|dbj|BAC39959.1| unnamed protein product [Mus musculus]	5.93	0
gi|26382365|dbj|BAB30409.2| unnamed protein product [Mus musculus]	3.78	0
gi|26388521|dbj|BAC25645.1| unnamed protein product [Mus musculus]	0	0
gi|26451039|dbj|BAC42625.1| unknown protein [Arabidopsis thaliana]	0	0
gi|26453193|dbj|BAC43671.1| unknown protein [Arabidopsis thaliana]	0	0
gi|2645699|gb|AAC61787.1| glycine-rich RNA-binding protein [Euphorbia esula]	2.79	31.34
gi|2645699|gb|AAC61787.1| glycine-rich RNA-binding protein [Euphorbia esula]	5.47	31.34
gi|265086|gb|AAB25299.1| putative odorant receptor [rats, Peptide Partial, 305 aa]	6.57	0
gi|265260434|gb|ACY74712.1| form IAB ribulose-1,5-bisphosphate carboxylase/oxygenase large subunit, partial [uncultured organism]	2.51	0
[truncated: 34,492 more rows]

## Sheet: Table S2 
gene_id	TPM_HSO	TPM_HCO
gi|9964442|ref|NP_064910.1| putative surface protein, responsible for cell interaction [Amsacta moorei entomopoxvirus 'L'] >gi|9944651|gb|AAG02834.1|AF250284_128 AMV128 [Amsacta moorei entomopoxvirus 'L']	5.14	0
gi|9838392|ref|NP_064004.1| orf107b gene product (mitochondrion) [Beta vulgaris subsp. vulgaris] >gi|323435151|ref|YP_004222369.1| hypothetical protein BevumaM_p136 [Beta vulgaris subsp. maritima] >gi|346683242|ref|YP_004842174.1| hypothetical protein BemaM_p130 [Beta macrocarpa] >gi|9049306|dbj|BAA99316.1| orf107b [Beta vulgaris subsp. vulgaris] >gi|317905601|emb|CBJ14008.1| hypothetical protein…	82.91	0
gi|9631543|ref|NP_048084.1| ORF MSV013 leucine rich repeat gene family protein, similar to Amsacta moorei entomopoxvirus Q3 ORF SW:P28854 [Melanoplus sanguinipes entomopoxvirus] >gi|4049896|gb|AAC97856.1| ORF MSV013 leucine rich repeat gene family protein, similar to Amsacta moorei entomopoxvirus Q3 ORF SW:P28854 [Melanoplus sanguinipes entomopoxvirus]	6.25	0
gi|95930668|ref|ZP_01313402.1| hypothetical protein Dace_0763 [Desulfuromonas acetoxidans DSM 684] >gi|95133320|gb|EAT14985.1| hypothetical protein Dace_0763 [Desulfuromonas acetoxidans DSM 684]	0	0
gi|950173|gb|AAA74482.1| Mec1p [Saccharomyces cerevisiae]	0	0
gi|95007313|emb|CAJ20533.1| hypothetical protein TgIb.0581 [Toxoplasma gondii RH]	1.94	0
gi|95007074|emb|CAJ20290.1| hyothetical protein [Toxoplasma gondii RH]	9.07	0
gi|94988554|ref|YP_596655.1| lantibiotic transport ATP-binding protein [Streptococcus pyogenes MGAS9429] >gi|94542062|gb|ABF32111.1| lantibiotic transport permease protein [Streptococcus pyogenes MGAS9429]	2.92	0
gi|94972419|ref|YP_595637.1| hypothetical protein LIC021 [Lawsonia intracellularis PHE/MN1-00] >gi|94731956|emb|CAJ53973.1| NA [Lawsonia intracellularis PHE/MN1-00]	0	0
gi|94969022|ref|YP_591070.1| polynucleotide phosphorylase [Candidatus Koribacter versatilis Ellin345] >gi|123381514|sp|Q1IQ54.1|PNP_ACIBL RecName: Full=Polyribonucleotide nucleotidyltransferase; AltName: Full=Polynucleotide phosphorylase; Short=PNPase >gi|94551072|gb|ABF40996.1| 3' exoribonuclease [Candidatus Koribacter versatilis Ellin345]	7.44	0
gi|94968884|ref|YP_590932.1| hypothetical protein Acid345_1857 [Candidatus Koribacter versatilis Ellin345] >gi|94550934|gb|ABF40858.1| hypothetical protein Acid345_1857 [Candidatus Koribacter versatilis Ellin345]	0	0
gi|94967772|ref|YP_589820.1| hypothetical protein Acid345_0741 [Candidatus Koribacter versatilis Ellin345] >gi|94549822|gb|ABF39746.1| hypothetical protein Acid345_0741 [Candidatus Koribacter versatilis Ellin345]	0	0
gi|94730688|sp|Q3TDE8.1|ZN691_MOUSE RecName: Full=Zinc finger protein 691 >gi|74213013|dbj|BAE41654.1| unnamed protein product [Mus musculus] >gi|80474448|gb|AAI08396.1| Zfp691 protein [Mus musculus]	6.22	0
gi|94676934|ref|YP_588734.1| valyl-tRNA synthetase [Baumannia cicadellinicola str. Hc (Homalodisca coagulata)] >gi|94220084|gb|ABF14243.1| valyl-tRNA synthetase [Baumannia cicadellinicola str. Hc (Homalodisca coagulata)]	3.56	0
gi|94502689|ref|YP_588296.1| hypothetical protein ZeamMp034 [Zea mays subsp. mays] >gi|40795128|gb|AAR91172.1| hypothetical protein (mitochondrion) [Zea mays]	0.77	0
gi|94499231|ref|ZP_01305769.1| Amino acid-binding ACT [Bermanella marisrubri] >gi|94428863|gb|EAT13835.1| Amino acid-binding ACT [Oceanobacter sp. RED65]	0	0
gi|94490715|ref|YP_588087.1| ATP synthase F0 subunit 6 [Coreana raphaelis] >gi|68272057|gb|AAY89306.1| ATP synthase F0 subunit 6 [Coreana raphaelis225	0	0
gi|94451562|gb|ABF19844.1| maturase [Phaseolus pluriflorus]	0	0
gi|94451562|gb|ABF19844.1| maturase [Phaseolus pluriflorus]	0	0
gi|94315235|gb|ABF14464.1| envelope glycoprotein [Human immunodeficiency virus 2]	2.38	22.54
gi|94309643|ref|YP_582853.1| putative hemolysin-like protein [Cupriavidus metallidurans CH34] >gi|93353495|gb|ABF07584.1| Putative hemolysin-related protein [Cupriavidus metallidurans CH34]	3.75	0
gi|9294298|dbj|BAB02200.1| unnamed protein product [Arabidopsis thaliana]	2.06	0
gi|9280152|dbj|BAB01630.1| unnamed portein product [Macaca fascicularis]	0	0
gi|9279709|dbj|BAB01266.1| unnamed protein product [Arabidopsis thaliana]	3.99	3.29
gi|9279709|dbj|BAB01266.1| unnamed protein product [Arabidopsis thaliana]	0	3.29
gi|92114352|ref|YP_574280.1| hypothetical protein Csal_2230 [Chromohalobacter salexigens DSM 3043] >gi|91797442|gb|ABE59581.1| HPrNtr [Chromohalobacter salexigens DSM 3043]	0	0
gi|92112579|ref|YP_572507.1| DNA-directed RNA polymerase subunit alpha [Chromohalobacter salexigens DSM 3043] >gi|119366673|sp|Q1R0F0.1|RPOA_CHRSD RecName: Full=DNA-directed RNA polymerase subunit alpha; Short=RNAP subunit alpha; AltName: Full=RNA polymerase subunit alpha; AltName: Full=Transcriptase subunit alpha >gi|91795669|gb|ABE57808.1| DNA-directed RNA polymerase subunit alpha [Chromohaloba…	0	0
gi|91989859|gb|ABE71718.1| envelope glycoprotein [Porcine reproductive and respiratory syndrome virus]	3	0
gi|91940112|gb|ABE66395.1| unknown [Striga asiatica]	12.16	0
gi|91778356|ref|YP_553564.1| oxidoreductase, molybdopterin-binding protein [Burkholderia xenovorans LB400] >gi|91691016|gb|ABE34214.1| oxidoreductase, molybdopterin-binding protein [Burkholderia xenovorans LB400]	3.36	0
gi|91228484|ref|ZP_01262407.1| hypothetical protein V12G01_03335 [Vibrio alginolyticus 12G01] >gi|269965509|ref|ZP_06179627.1| hypothetical protein, GGDEF [Vibrio alginolyticus 40B] >gi|91187971|gb|EAS74280.1| hypothetical protein V12G01_03335 [Vibrio alginolyticus 12G01] >gi|269829872|gb|EEZ84103.1| hypothetical protein, GGDEF [Vibrio alginolyticus 40B]	1.91	0
gi|91214243|gb|ABE27882.1| 2c protein [Tobacco rattle virus]	4.74	0
gi|91204467|emb|CAJ70967.1| similar to cytochrome b6 [Candidatus Kuenenia stuttgartiensis]	2.15	0
gi|90577505|ref|ZP_01233316.1| glutathione S-transferase [Photobacterium angustum S14] >gi|90440591|gb|EAS65771.1| glutathione S-transferase [Photobacterium angustum S14]	6.19	5.5
gi|90192907|gb|ABD92050.1| maturase K [Disperis stenoplectron]	0	0
gi|90078957|dbj|BAE89158.1| unnamed protein product [Macaca fascicularis]	0	0
gi|90017357|emb|CAI68020.1| endo-beta-1,4-glucanase [Prunus persica]	0	21.35
gi|90017357|emb|CAI68020.1| endo-beta-1,4-glucanase [Prunus persica]	0	21.35
gi|90017357|emb|CAI68020.1| endo-beta-1,4-glucanase [Prunus persica]	104.01	21.35
gi|90017357|emb|CAI68020.1| endo-beta-1,4-glucanase [Prunus persica]	0	21.35
gi|90017355|emb|CAI68019.1| endo-beta-1,4-glucanase [Prunus persica] >gi|462406016|gb|EMJ11480.1| hypothetical protein PRUPE_ppa002939mg [Prunus persica]	0	0
gi|90017355|emb|CAI68019.1| endo-beta-1,4-glucanase [Prunus persica] >gi|462406016|gb|EMJ11480.1| hypothetical protein PRUPE_ppa002939mg [Prunus persica]	3.4	0
gi|90017355|emb|CAI68019.1| endo-beta-1,4-glucanase [Prunus persica] >gi|462406016|gb|EMJ11480.1| hypothetical protein PRUPE_ppa002939mg [Prunus persica]	0	0
gi|90017355|emb|CAI68019.1| endo-beta-1,4-glucanase [Prunus persica] >gi|462406016|gb|EMJ11480.1| hypothetical protein PRUPE_ppa002939mg [Prunus persica]	0	0
gi|89898317|ref|YP_515427.1| amino acid antiporter [Chlamydophila felis Fe/C-56] >gi|89331689|dbj|BAE81282.1| amino acid antiporter [Chlamydophila felis Fe/C-56]	3.05	0
gi|89892761|ref|YP_516248.1| hypothetical protein DSY0015 [Desulfitobacterium hafniense Y51] >gi|89332209|dbj|BAE81804.1| hypothetical protein [Desulfitobacterium hafniense Y51]	0	0
gi|89890617|ref|ZP_01202127.1| hypothetical protein BBFL7_02590 [Flavobacteria bacterium BBFL7] >gi|89517532|gb|EAS20189.1| hypothetical protein BBFL7_02590 [Flavobacteria bacterium BBFL7]	0	0
gi|89890418|ref|ZP_01201928.1| hypothetical protein BBFL7_02390 [Flavobacteria bacterium BBFL7] >gi|89517333|gb|EAS19990.1| hypothetical protein BBFL7_02390 [Flavobacteria bacterium BBFL7]	1.29	0
gi|89357137|gb|ABD72304.1| apple fruit acidity-related protein [Malus x domestica]	4.44	0
gi|89337426|ref|YP_514818.1| NADH dehydrogenase subunit 1 [Amphioctopus fangsiao] >gi|89000893|dbj|BAE80084.1| NADH dehydrogenase subunit 1 (mitochondrion) [Amphioctopus fangsiao]	0	0
gi|893324|gb|AAA69615.1| unknown protein [Vaccinia virus]	0	0
gi|89266541|gb|ABD65562.1| phosphoinositide 5-phosphatase [Ictalurus punctatus]	1.36	0
gi|89179422|gb|ABD63157.1| Retrotransposon gag protein [Asparagus officinalis]	1.26	0
gi|89179421|gb|ABD63156.1| Retrotransposon gag protein [Asparagus officinalis]	0	9.75
gi|89114116|gb|ABD61649.1| neurofilament subunit NF-132 [Petromyzon marinus]	0	0
gi|89111368|dbj|BAE80353.1| bitter taste receptor [Bos taurus]	3.57	0
gi|89111214|dbj|BAE80303.1| hypothetical protein [Acidovorax avenae subsp. avenae]	0	0
gi|89097758|ref|ZP_01170646.1| penicillin-binding protein, peptidoglycan glycosyltransferase [Bacillus sp. NRRL B-14911] >gi|89087617|gb|EAR66730.1| penicillin-binding protein, peptidoglycan glycosyltransferase [Bacillus sp. NRRL B-14911]	0	0
gi|89097601|ref|ZP_01170490.1| hypothetical protein B14911_28420 [Bacillus sp. NRRL B-14911] >gi|89087897|gb|EAR67009.1| hypothetical protein B14911_28420 [Bacillus sp. NRRL B-14911]	0	0
gi|89095054|ref|ZP_01167982.1| hypothetical protein MED92_16005 [Neptuniibacter caesariensis] >gi|89080686|gb|EAR59930.1| hypothetical protein MED92_16005 [Oceanospirillum sp. MED92]	3.81	0
gi|88913543|sp|Q8N339.2|MT1M_HUMAN RecName: Full=Metallothionein-1M; Short=MT-1M; AltName: Full=Metallothionein-IM; Short=MT-IM >gi|19070521|gb|AAL83902.1| metallothionein 1M [Homo sapiens]	0	0
gi|88860368|ref|ZP_01135006.1| chorismate synthase (5-enolpyruvylshikimate-3-phosphate phospholyase) [Pseudoalteromonas tunicata D2] >gi|88817566|gb|EAR27383.1| chorismate synthase (5-enolpyruvylshikimate-3-phosphate phospholyase) [Pseudoalteromonas tunicata D2]	0	0
gi|88858873|ref|ZP_01133514.1| hypothetical protein PTD2_07714 [Pseudoalteromonas tunicata D2] >gi|88819099|gb|EAR28913.1| hypothetical protein PTD2_07714 [Pseudoalteromonas tunicata D2]	4.01	0
gi|88807411|ref|ZP_01122923.1| hypothetical protein WH7805_12708 [Synechococcus sp. WH 7805] >gi|88788625|gb|EAR19780.1| hypothetical protein WH7805_12708 [Synechococcus sp. WH 7805]	120.16	164.29
gi|88799939|ref|ZP_01115511.1| predicted NADH:ubiquinone oxidoreductase, subunit RnfC [Reinekea blandensis MED297] >gi|88777370|gb|EAR08573.1| predicted NADH:ubiquinone oxidoreductase, subunit RnfC [Reinekea sp. MED297]	0	0
gi|88707168|ref|ZP_01104860.1| hypothetical protein KT71_19744 [Congregibacter litoralis KT71] >gi|88698573|gb|EAQ95700.1| hypothetical protein KT71_19744 [Congregibacter litoralis KT71]	0	0
gi|88707027|ref|ZP_01104724.1| von Willebrand factor type A domain protein, membrane [Congregibacter litoralis KT71] >gi|88698755|gb|EAQ95877.1| von Willebrand factor type A domain protein, membrane [Congregibacter litoralis KT71]	2.89	0
gi|88196701|ref|YP_500945.1| hypothetical protein SAOUHSC_A02350 [Staphylococcus aureus subsp. aureus NCTC 8325] >gi|304379400|ref|ZP_07362135.1| conserved hypothetical protein [Staphylococcus aureus subsp. aureus ATCC BAA-39] >gi|87204259|gb|ABD32069.1| hypothetical protein SAOUHSC_A02350 [Staphylococcus aureus subsp. aureus NCTC 8325] >gi|304341932|gb|EFM07836.1| conserved hypothetical protein …	3.41	0
gi|8778698|gb|AAF79706.1|AC020889_14 T1N15.26 [Arabidopsis thaliana]	0	0
gi|87311045|ref|ZP_01093170.1| hypothetical protein DSM3645_15745 [Blastopirellula marina DSM 3645] >gi|87286335|gb|EAQ78244.1| hypothetical protein DSM3645_15745 [Blastopirellula marina DSM 3645]	62.27	0
gi|87307567|ref|ZP_01089711.1| dTDP-glucose 4,6-dehydratase [Blastopirellula marina DSM 3645] >gi|87289737|gb|EAQ81627.1| dTDP-glucose 4,6-dehydratase [Blastopirellula marina DSM 3645]	2.29	0
gi|87294959|gb|ABD36893.1| vif protein [Simian immunodeficiency virus]	0	0
gi|87123054|ref|ZP_01078905.1| possible transporter, MFS family protein [Synechococcus sp. RS9917] >gi|86168774|gb|EAQ70030.1| possible transporter, MFS family protein [Synechococcus sp. RS9917]	0	0
gi|87119915|ref|ZP_01075811.1| membrane protein, putative [Marinomonas sp. MED121] >gi|86164617|gb|EAQ65886.1| membrane protein, putative [Marinomonas sp. MED121]	5.04	0
gi|86751711|ref|YP_488207.1| DEAD/DEAH box helicase [Rhodopseudomonas palustris HaA2] >gi|86574739|gb|ABD09296.1| DEAD/DEAH box helicase [Rhodopseudomonas palustris HaA2]	3.7	0
gi|86611379|gb|ABD14373.1| cyclin-dependent kinase type A [Prunus dulcis] >gi|462418079|gb|EMJ22566.1| hypothetical protein PRUPE_ppa009392mg [Prunus persica]	265.69	69.81
gi|86611375|gb|ABD14371.1| homeodomain protein Kn1 [Prunus dulcis]	4.94	0
gi|86609813|ref|YP_478575.1| (Fe-S)-binding protein [Synechococcus sp. JA-2-3B'a(2-13)] >gi|86558355|gb|ABD03312.1| iron-sulfur cluster-binding protein [Synechococcus sp. JA-2-3B'a(2-13)]	2.71	0
gi|86609748|ref|YP_478510.1| hypothetical protein CYB_2307 [Synechococcus sp. JA-2-3B'a(2-13)] >gi|86558290|gb|ABD03247.1| putative membrane protein [Synechococcus sp. JA-2-3B'a(2-13)]	0	0
gi|86608777|ref|YP_477539.1| hypothetical protein CYB_1302 [Synechococcus sp. JA-2-3B'a(2-13)] >gi|86557319|gb|ABD02276.1| leucine rich repeat protein [Synechococcus sp. JA-2-3B'a(2-13)]	9.93	0
gi|86438848|emb|CAJ44366.1| putative CC-NBS-LRR resistance protein [Malus x domestica]	11.54	0
gi|86438847|emb|CAJ44364.1| putative CC-NBS-LRR resistance protein [Malus x domestica]	0	0
gi|86438846|emb|CAJ44363.1| putative CC-NBS-LRR resistance protein [Malus x domestica]	0	0
gi|86438846|emb|CAJ44363.1| putative CC-NBS-LRR resistance protein [Malus x domestica]	4.51	0
gi|86438846|emb|CAJ44363.1| putative CC-NBS-LRR resistance protein [Malus x domestica]	0	0
gi|863000|gb|AAA73483.1| S-adenosyl-L-methionine synthetase, partial [Populus deltoides]	2.38	0
gi|86171837|ref|XP_966289.1| conserved Plasmodium protein, unknown function [Plasmodium falciparum 3D7] >gi|46361258|emb|CAG25119.1| conserved Plasmodium protein, unknown function [Plasmodium falciparum 3D7]	0	0
gi|86171693|ref|XP_966261.1| acetyl-CoA synthetase [Plasmodium falciparum 3D7] >gi|46361230|emb|CAG25091.1| acetyl-CoA synthetase [Plasmodium falciparum 3D7]	3.37	0
gi|86171290|ref|XP_966181.1| conserved Plasmodium protein, unknown function [Plasmodium falciparum 3D7] >gi|46361147|emb|CAG25011.1| conserved Plasmodium protein, unknown function [Plasmodium falciparum 3D7]	12.92	0
gi|86170731|ref|XP_966073.1| conserved Plasmodium protein, unknown function [Plasmodium falciparum 3D7] >gi|46362315|emb|CAG25253.1| conserved Plasmodium protein, unknown function [Plasmodium falciparum 3D7]	0	0
gi|86170545|ref|XP_966036.1| DNA helicase, putative [Plasmodium falciparum 3D7] >gi|46362278|emb|CAG25216.1| DNA helicase, putative [Plasmodium falciparum 3D7]	0	0
gi|86169703|gb|AAI12387.1| Usp16 protein, partial [Rattus norvegicus]	1.36	0
gi|86147695|ref|ZP_01066003.1| putative phosphatase [Vibrio sp. MED222] >gi|85834476|gb|EAQ52626.1| putative phosphatase [Vibrio sp. MED222]	2.8	1.48
gi|86143616|ref|ZP_01062001.1| beta-galactosidase [Leeuwenhoekiella blandensis MED217] >gi|85830063|gb|EAQ48524.1| beta-galactosidase [Leeuwenhoekiella blandensis MED217]	2.62	0
gi|85860029|ref|YP_462231.1| hypothetical protein SYN_00762 [Syntrophus aciditrophicus SB] >gi|85723120|gb|ABC78063.1| hypothetical membrane protein [Syntrophus aciditrophicus SB]	7.58	0
gi|85858619|ref|YP_460822.1| hypothetical protein SYN_03138 [Syntrophus aciditrophicus SB] >gi|85721710|gb|ABC76653.1| hypothetical membrane protein [Syntrophus aciditrophicus SB]	4.4	0.53
gi|85858619|ref|YP_460822.1| hypothetical protein SYN_03138 [Syntrophus aciditrophicus SB] >gi|85721710|gb|ABC76653.1| hypothetical membrane protein [Syntrophus aciditrophicus SB]	7.62	0.53
gi|85816605|gb|EAQ37792.1| ExoV-like protein [Dokdonia donghaensis MED134]	2.88	0
gi|85663557|emb|CAI51283.1| envelope glycoprotein gp120 [Human immunodeficiency virus 1]	3.47	0
gi|85663557|emb|CAI51283.1| envelope glycoprotein gp120 [Human immunodeficiency virus 1]	7.38	0
gi|85092795|ref|XP_959549.1| hypothetical protein NCU06087 [Neurospora crassa OR74A] >gi|28920989|gb|EAA30313.1| predicted protein [Neurospora crassa OR74A]	0	0
gi|85058169|ref|YP_453871.1| hypothetical protein SG0191 [Sodalis glossinidius str. 'morsitans'] >gi|84778689|dbj|BAE73466.1| hypothetical protein [Sodalis glossinidius str. 'morsitans']	15.05	0
gi|85057939|ref|YP_456855.1| hypothetical protein AYWB_659 [Aster yellows witches'-broom phytoplasma AYWB] >gi|84790044|gb|ABC65776.1| conserved hypothetical protein [Aster yellows witches'-broom phytoplasma AYWB]	14.75	0
gi|85057371|ref|YP_456287.1| hypothetical protein AYWB_091 [Aster yellows witches'-broom phytoplasma AYWB] >gi|84789476|gb|ABC65208.1| conserved hypothetical protein [Aster yellows witches'-broom phytoplasma AYWB]	2.07	0
gi|85000925|ref|XP_955181.1| hypothetical protein [Theileria annulata strain Ankara] >gi|65303327|emb|CAI75705.1| hypothetical protein, conserved [Theileria annulata]	4.38	0
gi|85000347|ref|XP_954892.1| ATP-dependent (RNA) helicase [Theileria annulata strain Ankara] >gi|65303038|emb|CAI75416.1| ATP-dependent (RNA) helicase, putative [Theileria annulata]	10.14	1.94
gi|85000197|ref|XP_954817.1| hypothetical protein [Theileria annulata] >gi|65302963|emb|CAI75341.1| hypothetical protein TA04860 [Theileria annulata]	4.83	0
gi|84998838|ref|XP_954140.1| SfiI-subtelomeric fragment related protein family member [Theileria annulata] >gi|65305138|emb|CAI73463.1| SfiI-subtelomeric fragment related protein family member, putative [Theileria annulata]	3.9	0
gi|84996285|ref|XP_952864.1| RNA-binding protein [Theileria annulata strain Ankara] >gi|65303862|emb|CAI76239.1| RNA-binding protein, putative [Theileria annulata]	0	0
gi|84996225|ref|XP_952834.1| hypothetical protein [Theileria annulata] >gi|65303832|emb|CAI76209.1| hypothetical protein TA09325 [Theileria annulata]	12.67	5.37
gi|84994260|ref|XP_951852.1| hypothetical protein [Theileria annulata] >gi|65302013|emb|CAI74120.1| hypothetical protein TA15535 [Theileria annulata]	4.98	0
gi|84687593|ref|ZP_01015468.1| hypothetical protein 1099457000232_RB2654_21928 [Maritimibacter alkaliphilus HTCC2654] >gi|84664383|gb|EAQ10872.1| hypothetical protein RB2654_21928 [Rhodobacterales bacterium HTCC2654]	0	0
gi|84503435|ref|ZP_01001495.1| transporter, AcrB/AcrD/AcrF family protein [Oceanicola batsensis HTCC2597] >gi|84388222|gb|EAQ01174.1| transporter, AcrB/AcrD/AcrF family protein [Oceanicola batsensis HTCC2597]	0	0
gi|84389775|ref|ZP_00991327.1| Cell cycle protein MesJ [Vibrio splendidus 12B01] >gi|84376876|gb|EAP93750.1| Cell cycle protein MesJ [Vibrio splendidus 12B01]	4.89	0
gi|83981|pir||F30010 NADH2 dehydrogenase (ubiquinone) (EC 1.6.5.3) chain 4 - Leishmania tarentolae mitochondrion	2.88	0
gi|83772739|dbj|BAE62867.1| unnamed protein product [Aspergillus oryzae RIB40]	6.55	3.77
gi|83772531|dbj|BAE62659.1| unnamed protein product [Aspergillus oryzae RIB40]	7.22	0
gi|83766393|dbj|BAE56536.1| unnamed protein product [Aspergillus oryzae RIB40]	2.78	0
gi|83648180|ref|YP_436615.1| hypothetical protein HCH_05528 [Hahella chejuensis KCTC 2396] >gi|83636223|gb|ABC32190.1| uncharacterized conserved protein [Hahella chejuensis KCTC 2396]	0	0
gi|83645173|ref|YP_433608.1| hypothetical protein HCH_02362 [Hahella chejuensis KCTC 2396] >gi|83633216|gb|ABC29183.1| hypothetical protein HCH_02362 [Hahella chejuensis KCTC 2396]	1.27	0
gi|83316007|ref|XP_731038.1| hypothetical protein [Plasmodium yoelii yoelii 17XNL] >gi|23490952|gb|EAA22603.1| hypothetical protein [Plasmodium yoelii yoelii]	1.28	7.05
gi|83315122|ref|XP_730656.1| hypothetical protein [Plasmodium yoelii yoelii 17XNL] >gi|23490447|gb|EAA22221.1| hypothetical protein [Plasmodium yoelii yoelii]	2.74	3.87
gi|83314854|ref|XP_730541.1| hypothetical protein [Plasmodium yoelii yoelii 17XNL] >gi|23490294|gb|EAA22106.1| hypothetical protein [Plasmodium yoelii yoelii]	0	0
gi|83314756|ref|XP_730499.1| hypothetical protein [Plasmodium yoelii yoelii 17XNL] >gi|23490238|gb|EAA22064.1| hypothetical protein [Plasmodium yoelii yoelii]	0	0
gi|83314358|ref|XP_730323.1| hypothetical protein [Plasmodium yoelii yoelii 17XNL] >gi|23490016|gb|EAA21888.1| Zinc finger, C2H2 type, putative [Plasmodium yoelii yoelii]	3.84	0
gi|83285928|ref|XP_729938.1| hypothetical protein [Plasmodium yoelii yoelii 17XNL] >gi|23489159|gb|EAA21503.1| hypothetical protein [Plasmodium yoelii yoelii]	0	0
gi|83282311|ref|XP_729714.1| chloroquine resistance marker protein [Plasmodium yoelii yoelii 17XNL] >gi|23488303|gb|EAA21279.1| chloroquine resistance marker protein [Plasmodium yoelii yoelii]	3.88	0
gi|83273614|ref|XP_729476.1| hypothetical protein [Plasmodium yoelii yoelii 17XNL] >gi|23487376|gb|EAA21041.1| hypothetical protein [Plasmodium yoelii yoelii]	24.85	0
gi|83032721|ref|XP_729164.1| hypothetical protein [Plasmodium yoelii yoelii 17XNL] >gi|23486142|gb|EAA20729.1| hypothetical protein [Plasmodium yoelii yoelii]	0	0
gi|82799100|gb|ABB92102.1| NADH dehydrogenase subunit 5 [Dictyoptera speciosa]	0	0
gi|82799046|gb|ABB92075.1| NADH dehydrogenase subunit 5 [Calochromus sp. UPOL 000L16]	3.08	0
gi|82793643|ref|XP_728123.1| splicing factor 3a subunit 3 [Plasmodium yoelii yoelii 17XNL] >gi|23484312|gb|EAA19688.1| splicing factor 3a subunit 3 [Plasmodium yoelii yoelii]	4.13	0
gi|82752998|ref|XP_727500.1| hypothetical protein [Plasmodium yoelii yoelii 17XNL] >gi|23483373|gb|EAA19065.1| hypothetical protein [Plasmodium yoelii yoelii]	2.55	0
gi|82752442|ref|XP_727303.1| hypothetical protein [Plasmodium yoelii yoelii 17XNL] >gi|23483081|gb|EAA18868.1| hypothetical protein [Plasmodium yoelii yoelii]	0	0
gi|82752325|ref|XP_727255.1| endonuclease/exonuclease/phosphatase [Plasmodium yoelii yoelii 17XNL] >gi|23483011|gb|EAA18820.1| Endonuclease/Exonuclease/phosphatase family [Plasmodium yoelii yoelii]	4.22	0
gi|82705968|ref|XP_727188.1| hypothetical protein [Plasmodium yoelii yoelii 17XNL] >gi|23482909|gb|EAA18753.1| hypothetical protein [Plasmodium yoelii yoelii]	3.48	0
gi|82705622|ref|XP_727045.1| hypothetical protein [Plasmodium yoelii yoelii 17XNL] >gi|23482706|gb|EAA18610.1| putative yir3 protein [Plasmodium yoelii yoelii]	1.18	0
gi|82704847|ref|XP_726722.1| hypothetical protein [Plasmodium yoelii yoelii 17XNL] >gi|23482253|gb|EAA18287.1| putative yir3 protein [Plasmodium yoelii yoelii]	0	0
gi|82704726|ref|XP_726673.1| hypothetical protein [Plasmodium yoelii yoelii 17XNL] >gi|23482181|gb|EAA18238.1| hypothetical protein [Plasmodium yoelii yoelii]	5.23	0
gi|82704714|ref|XP_726668.1| hypothetical protein [Plasmodium yoelii yoelii 17XNL] >gi|23482174|gb|EAA18233.1| hypothetical protein [Plasmodium yoelii yoelii]	3.81	4.16
gi|82617351|emb|CAI64263.1| probable ABC transporter amino acid-binding protein [uncultured archaeon] >gi|268323058|emb|CBH36646.1| putative amino acid ABC transporter, solute-binding protein [uncultured archaeon]	0	0
gi|82596971|ref|XP_726483.1| hypothetical protein [Plasmodium yoelii yoelii 17XNL] >gi|23481910|gb|EAA18048.1| Drosophila melanogaster CG15040 gene product [Plasmodium yoelii yoelii]	4.55	0
gi|82594600|ref|XP_725493.1| hypothetical protein [Plasmodium yoelii yoelii 17XNL] >gi|23480521|gb|EAA17058.1| hypothetical protein [Plasmodium yoelii yoelii]	1.14	0
gi|82570696|gb|ABB83822.1| non-phosphorylating glyceraldehyde-3-phosphate dehydrogenase [Arabidopsis thaliana]	5.82	0
gi|82568687|dbj|BAE48656.1| aquaporin [Prunus mume]	260.48	63.39
gi|82539986|ref|XP_724341.1| hypothetical protein [Plasmodium yoelii yoelii 17XNL] >gi|23478955|gb|EAA15906.1| hypothetical protein [Plasmodium yoelii yoelii]	22.38	34.97
gi|82539218|ref|XP_724014.1| hypothetical protein [Plasmodium yoelii yoelii 17XNL] >gi|23478513|gb|EAA15579.1| Homo sapiens KIAA1035 protein-related [Plasmodium yoelii yoelii]	5.49	0
gi|82492265|gb|ABB78006.1| major allergen Pru p 1 [Prunus persica] >gi|126153683|emb|CAM35495.1| pru p 1 [Prunus persica] >gi|159794683|gb|ABW99628.1| pathogenesis related protein PR10 [Prunus persica] >gi|190613873|gb|ACE80940.1| putative allergen Pru p 1.01 [Prunus dulcis x Prunus persica] >gi|462420572|gb|EMJ24835.1| hypothetical protein PRUPE_ppa012651mg [Prunus persica]	306.18	0
gi|82394596|gb|ABB72387.1| seed maturation protein [Glycine latifolia]	6.91	5
gi|81301581|ref|YP_398878.1| hypothetical protein NitoCp045 [Nicotiana tomentosiformis] >gi|80750940|dbj|BAE48016.1| hypothetical protein [Nicotiana tomentosiformis]	0	8.27
gi|81174741|gb|ABB58913.1| Blimp1/Krox1a late isoform [Strongylocentrotus purpuratus]	5.4	0
gi|81073957|gb|ABB55360.1| polyubiquitin-like [Solanum tuberosum]	84.71	22.71
gi|8096345|dbj|BAA95896.1| sodium channel [Halocynthia roretzi]	4.05	0
gi|8096269|dbj|BAA95789.1| KED [Nicotiana tabacum]	137.4	80.56
gi|79331832|ref|NP_001032120.1| 6-phosphofructokinase 4 [Arabidopsis thaliana] >gi|332010110|gb|AED97493.1| 6-phosphofructokinase 4 [Arabidopsis thaliana]	0.09	1.05
gi|79331832|ref|NP_001032120.1| 6-phosphofructokinase 4 [Arabidopsis thaliana] >gi|332010110|gb|AED97493.1| 6-phosphofructokinase 4 [Arabidopsis thaliana]	1.25	1.05
gi|78778821|ref|YP_396933.1| hypothetical protein PMT9312_0436 [Prochlorococcus marinus str. MIT 9312] >gi|78712320|gb|ABB49497.1| conserved hypothetical protein [Prochlorococcus marinus str. MIT 9312]	4.57	0
gi|78778027|ref|YP_394342.1| ATPase AAA [Sulfurimonas denitrificans DSM 1251] >gi|78498567|gb|ABB45107.1| AAA ATPase [Sulfurimonas denitrificans DSM 1251]	2.01	0
gi|78485514|ref|YP_391439.1| sulfide-quinone reductase [Thiomicrospira crunogena XCL-2] >gi|78363800|gb|ABB41765.1| sulfide-quinone reductase [Thiomicrospira crunogena XCL-2]	1.59	0
gi|78103316|ref|YP_358629.1| hypothetical protein PhapfoPp083 [Phalaenopsis aphrodite subsp. formosana] >gi|58802846|gb|AAW82566.1| hypothetical protein [Phalaenopsis aphrodite subsp. formosana]	0	0
gi|78062223|ref|YP_372131.1| major facilitator transporter [Burkholderia sp. 383] >gi|77970108|gb|ABB11487.1| Major facilitator superfamily (MFS_1) transporter [Burkholderia sp. 383]	13.29	28.63
gi|77997565|gb|ABB16316.1| cholesterol side chain cleavage protein [Potamotrygon motoro]	0	0
gi|77964153|gb|ABB13412.1| NADH dehydrogenase F [Lophatherum gracile]	2.64	7.51
gi|77799148|gb|ABB03717.1| putative chloroplast chlorophyll A-B binding protein type I [Sorghum bicolor]	22.81	16.6
gi|77744891|gb|ABB02399.1| temperature-induced lipocalin [Prunus persica] >gi|77744893|gb|ABB02400.1| temperature-induced lipocalin [Prunus armeniaca] >gi|462398165|gb|EMJ03833.1| hypothetical protein PRUPE_ppa012058mg [Prunus persica]	825.1	405.41
gi|77563563|gb|ABB00038.1| reverse transcriptase family member [Glycine max]	4.53	0
gi|77556816|gb|ABA99612.1| retrotransposon protein, putative, unclassified [Oryza sativa Japonica Group]	3.42	4.18
gi|77553024|gb|ABA95820.1| retrotransposon protein, putative, unclassified [Oryza sativa Japonica Group]	2.95	12.07
gi|77417486|gb|ABA82078.1| putative receptor kinase [Malus x domestica]	14.24	10.48
gi|76667837|dbj|BAE45670.1| maturase K [Phalaenopsis deliciosa]	1.24	0
gi|76163028|gb|AAX30785.2| SJCHGC07692 protein [Schistosoma japonicum]	3.7	0
gi|76157911|gb|AAW24671.2| SJCHGC08404 protein [Schistosoma japonicum]	1.57	0
gi|76153535|gb|AAX25160.2| SJCHGC04015 protein [Schistosoma japonicum]	1.09	0
gi|76152985|gb|AAX24654.2| SJCHGC04911 protein [Schistosoma japonicum]	4.47	0
gi|76152704|gb|AAX24387.2| SJCHGC07848 protein [Schistosoma japonicum]	1.83	0
gi|76152571|gb|ABA39865.1| SJCHGC04393 protein [Schistosoma japonicum]	2.68	0
gi|75907398|ref|YP_321694.1| histidine kinase [Anabaena variabilis ATCC 29413] >gi|75701123|gb|ABA20799.1| histidine kinase [Anabaena variabilis ATCC 29413]	4.1	0
gi|75699929|gb|ABA19616.1| polyprotein [Zucchini yellow mosaic virus] >gi|75699933|gb|ABA19618.1| polyprotein [Zucchini yellow mosaic virus] >gi|82622391|gb|ABB86782.1| polyprotein, partial [Zucchini yellow mosaic virus]	6.97	0
gi|74855745|sp|Q54V04.1|Y6130_DICDI RecName: Full=Putative uncharacterized protein DDB_G0280695	0	0
gi|74221012|dbj|BAE33666.1| unnamed protein product [Mus musculus]	2.83	3.13
gi|74213159|dbj|BAE41717.1| unnamed protein product [Mus musculus]	0	0
gi|74212872|dbj|BAE33391.1| unnamed protein product [Mus musculus]	5.69	0
gi|7416846|dbj|BAA94084.1| NAD-dependent sorbitol dehydrogenase [Prunus persica] >gi|462414621|gb|EMJ19358.1| hypothetical protein PRUPE_ppa007458mg [Prunus persica]	89.81	412.81
gi|7381097|gb|AAF61397.1|AF134472_1 cecropin-like molecule CLM [Biomphalaria glabrata]	3.57	0
gi|73810206|gb|AAZ86075.1| secreted modular calcium binding protein 1 [Bubalus bubalis] >gi|134048575|gb|ABO52808.1| secreted modular calcium-binding protein 1 transcript variant-002 [Bubalus bubalis]	1.37	0
gi|73696164|gb|AAZ80874.1| neutral invertase [Nicotiana langsdorffii x Nicotiana sanderae]	9.96	0
gi|73667774|ref|YP_303789.1| hypothetical protein Mbar_A0225 [Methanosarcina barkeri str. Fusaro] >gi|72394936|gb|AAZ69209.1| conserved hypothetical protein [Methanosarcina barkeri str. Fusaro]	16.48	0
gi|73542058|ref|YP_296578.1| prophage CP4-57 regulatory [Ralstonia eutropha JMP134] >gi|72119471|gb|AAZ61734.1| Prophage CP4-57 regulatory [Ralstonia eutropha JMP134]	0	0
gi|7341294|gb|AAF61235.1|AF239987_1 ACC synthase ACS1, partial [Prunus persica]	0	0
gi|7335664|ref|NP_038251.1|ND5_15121 NADH dehydrogenase subunit 5 [Echinococcus multilocularis] >gi|6138995|dbj|BAA84926.2| NADH dehydrogenase subunit 5 [Echinococcus multilocularis]	3.01	6.1
gi|732576|emb|CAA59508.1| SAM-synthetase [Cicer arietinum]	5.98	27.91
gi|731584|sp|P38898.1|YH17_YEAST RecName: Full=Putative uncharacterized protein YHR217C >gi|551324|gb|AAB69740.1| Yhr217cp [Saccharomyces cerevisiae]	0	0
gi|7269667|emb|CAB79615.1| putative diacylglycerol kinase (fragment) [Arabidopsis thaliana]	2.27	0
gi|72392036|ref|XP_846312.1| hypothetical protein [Trypanosoma brucei brucei strain 927/4 GUTat10.1] >gi|62175465|gb|AAX69606.1| hypothetical protein, conserved [Trypanosoma brucei] >gi|70802848|gb|AAZ12753.1| hypothetical protein, conserved [Trypanosoma brucei brucei strain 927/4 GUTat10.1] >gi|261329970|emb|CBH12953.1| hypothetical protein, conserved [Trypanosoma brucei gambiense DAL972]	0	0
gi|72388882|ref|XP_844736.1| hypothetical protein [Trypanosoma brucei brucei strain 927/4 GUTat10.1] >gi|62176306|gb|AAX70419.1| hypothetical protein Tb927.5.620 [Trypanosoma brucei] >gi|70801270|gb|AAZ11177.1| hypothetical protein Tb927.5.620 [Trypanosoma brucei brucei strain 927/4 GUTat10.1] >gi|261327964|emb|CBH10941.1| T. brucei spp.-specific protein [Trypanosoma brucei gambiense DAL972]	4.64	0
gi|72163418|ref|YP_291075.1| hypothetical protein Tfu_3019 [Thermobifida fusca YX] >gi|71917150|gb|AAZ57052.1| hypothetical protein Tfu_3019 [Thermobifida fusca YX]	5.14	0
gi|7209821|dbj|BAA92335.1| type 2A protein phosphtase-II [Vicia faba]	4.91	0
gi|71999506|ref|NP_001023565.1| Protein EPG-9, isoform c [Caenorhabditis elegans] >gi|351051416|emb|CCD74115.1| Protein EPG-9, isoform c [Caenorhabditis elegans]	0	16.13
gi|71989640|ref|NP_508164.2| Protein F39H12.1 [Caenorhabditis elegans] >gi|373219771|emb|CCD69991.1| Protein F39H12.1 [Caenorhabditis elegans]	0	0
gi|71988857|ref|NP_508548.2| Protein F28B4.1 [Caenorhabditis elegans] >gi|351062223|emb|CCD70135.1| Protein F28B4.1 [Caenorhabditis elegans]	5.04	0
gi|71985479|ref|NP_001023097.1| Protein C53D6.8 [Caenorhabditis elegans] >gi|33300042|emb|CAE17743.1| Protein C53D6.8 [Caenorhabditis elegans]	0	0
gi|71980312|gb|AAZ57387.1| cytochrome c oxidase subunit II [Myrmica rubra] >gi|71980314|gb|AAZ57388.1| cytochrome c oxidase subunit II [Myrmica rubra] >gi|71980316|gb|AAZ57389.1| cytochrome c oxidase subunit II [Myrmica rubra] >gi|71980318|gb|AAZ57390.1| cytochrome c oxidase subunit II [Myrmica rubra] >gi|71980320|gb|AAZ57391.1| cytochrome c oxidase subunit II [Myrmica rubra]	1.98	0
gi|71892168|ref|YP_277900.1| transcriptional regulator [Candidatus Blochmannia pennsylvanicus str. BPEN] >gi|71796274|gb|AAZ41025.1| putative transcriptional regulator with C-terminal, effector domain of the bipartite response regulator [Candidatus Blochmannia pennsylvanicus str. BPEN]	2.94	0
gi|71891356|emb|CAE46233.1| maturase K [Bryonia alba]	0	0
gi|71744392|ref|XP_803719.1| hypothetical protein [Trypanosoma brucei brucei strain 927/4 GUTat10.1] >gi|70830991|gb|EAN76496.1| hypothetical protein, unlikely [Trypanosoma brucei brucei strain 927/4 GUTat10.1]	4.35	0
gi|71667711|ref|XP_820802.1| zinc carboxypeptidase [Trypanosoma cruzi strain CL Brener] >gi|70886161|gb|EAN98951.1| zinc carboxypeptidase, putative [Trypanosoma cruzi]	4.87	0
gi|71663882|ref|XP_818928.1| hypothetical protein [Trypanosoma cruzi strain CL Brener] >gi|70884206|gb|EAN97077.1| hypothetical protein, conserved [Trypanosoma cruzi]	4.23	0
gi|71657310|ref|XP_817172.1| hypothetical protein [Trypanosoma cruzi strain CL Brener] >gi|70882347|gb|EAN95321.1| hypothetical protein, conserved [Trypanosoma cruzi]	0	0
gi|71657174|ref|XP_817106.1| hypothetical protein [Trypanosoma cruzi strain CL Brener] >gi|70882277|gb|EAN95255.1| hypothetical protein, conserved [Trypanosoma cruzi]	0	6.11
gi|71653629|ref|XP_815449.1| hypothetical protein [Trypanosoma cruzi strain CL Brener] >gi|70880504|gb|EAN93598.1| hypothetical protein, conserved [Trypanosoma cruzi]	22.19	5.02
gi|71423181|ref|XP_812368.1| hypothetical protein [Trypanosoma cruzi strain CL Brener] >gi|70877142|gb|EAN90517.1| hypothetical protein Tc00.1047053505193.50 [Trypanosoma cruzi]	8.91	7.24
gi|71415850|ref|XP_809977.1| hypothetical protein [Trypanosoma cruzi strain CL Brener] >gi|70874441|gb|EAN88126.1| hypothetical protein, conserved [Trypanosoma cruzi]	2.92	0
gi|71413942|ref|XP_809091.1| hypothetical protein [Trypanosoma cruzi strain CL Brener] >gi|70873419|gb|EAN87240.1| hypothetical protein, conserved [Trypanosoma cruzi]	1.87	0
gi|71410919|ref|XP_807732.1| lectin [Trypanosoma cruzi strain CL Brener] >gi|70871794|gb|EAN85881.1| lectin, putative [Trypanosoma cruzi]	4.15	0
gi|71410919|ref|XP_807732.1| lectin [Trypanosoma cruzi strain CL Brener] >gi|70871794|gb|EAN85881.1| lectin, putative [Trypanosoma cruzi]	2.98	0
gi|71408537|ref|XP_806667.1| hypothetical protein [Trypanosoma cruzi strain CL Brener] >gi|70870477|gb|EAN84816.1| hypothetical protein Tc00.1047053504101.10 [Trypanosoma cruzi]	0	0
gi|71282041|ref|YP_268827.1| polysaccharide biosynthesis protein [Colwellia psychrerythraea 34H] >gi|71147781|gb|AAZ28254.1| putative polysaccharide biosynthesis protein [Colwellia psychrerythraea 34H]	0	0
gi|71279099|ref|YP_271206.1| rod shape-determining protein MreD [Colwellia psychrerythraea 34H] >gi|71144839|gb|AAZ25312.1| rod shape-determining protein MreD [Colwellia psychrerythraea 34H]	0	0
gi|71066206|ref|YP_264933.1| glycolate oxidase FAD binding subunit [Psychrobacter arcticus 273-4] >gi|71039191|gb|AAZ19499.1| glycolate oxidase subunit glcE [Psychrobacter arcticus 273-4]	1.53	0
gi|71032007|ref|XP_765645.1| N-acetylglucosamine-1-phosphate transferase [Theileria parva strain Muguga] >gi|68352602|gb|EAN33362.1| N-acetylglucosamine-1-phosphate transferase, putative [Theileria parva]	0	0
gi|71031054|ref|XP_765169.1| hypothetical protein [Theileria parva strain Muguga] >gi|68352125|gb|EAN32886.1| hypothetical protein, conserved [Theileria parva]	5.58	0
gi|71031054|ref|XP_765169.1| hypothetical protein [Theileria parva strain Muguga] >gi|68352125|gb|EAN32886.1| hypothetical protein, conserved [Theileria parva]	1.24	0
gi|71031054|ref|XP_765169.1| hypothetical protein [Theileria parva strain Muguga] >gi|68352125|gb|EAN32886.1| hypothetical protein, conserved [Theileria parva]	0	0
gi|71031054|ref|XP_765169.1| hypothetical protein [Theileria parva strain Muguga] >gi|68352125|gb|EAN32886.1| hypothetical protein, conserved [Theileria parva]	0	0
gi|71029362|ref|XP_764324.1| heat shock protein DnaJ [Theileria parva strain Muguga] >gi|68351278|gb|EAN32041.1| heat shock protein DnaJ, putative [Theileria parva]	0	0
gi|71028030|ref|XP_763658.1| hypothetical protein [Theileria parva strain Muguga] >gi|68350612|gb|EAN31375.1| hypothetical protein, conserved [Theileria parva]	2.28	0
gi|71026014|ref|XP_762710.1| hypothetical protein [Theileria parva strain Muguga] >gi|68349659|gb|EAN30427.1| hypothetical protein TP05_0041 [Theileria parva]	0	0
gi|71024817|ref|XP_762638.1| hypothetical protein UM06491.1 [Ustilago maydis 521] >gi|46102039|gb|EAK87272.1| hypothetical protein UM06491.1 [Ustilago maydis 521]	0	0
gi|71022563|ref|XP_761511.1| hypothetical protein UM05364.1 [Ustilago maydis 521] >gi|46101380|gb|EAK86613.1| hypothetical protein UM05364.1 [Ustilago maydis 521]	3.97	0
gi|71006588|ref|XP_757960.1| hypothetical protein UM01813.1 [Ustilago maydis 521] >gi|46097461|gb|EAK82694.1| hypothetical protein UM01813.1 [Ustilago maydis 521]	1.58	0
gi|70984794|ref|XP_747903.1| hypothetical protein AFUA_5G04400 [Aspergillus fumigatus Af293] >gi|66845531|gb|EAL85865.1| hypothetical protein AFUA_5G04400 [Aspergillus fumigatus Af293] >gi|159126176|gb|EDP51292.1| hypothetical protein AFUB_052960 [Aspergillus fumigatus A1163]	0	0
gi|70955228|gb|AAZ16241.1| MADS box protein [Prunus persica] >gi|462405240|gb|EMJ10704.1| hypothetical protein PRUPE_ppa010391mg [Prunus persica]	88.37	50.07
gi|70955228|gb|AAZ16241.1| MADS box protein [Prunus persica] >gi|462405240|gb|EMJ10704.1| hypothetical protein PRUPE_ppa010391mg [Prunus persica]	115.9	50.07
gi|70954091|ref|XP_746109.1| hypothetical protein [Plasmodium chabaudi chabaudi] >gi|56526625|emb|CAH77675.1| conserved hypothetical protein [Plasmodium chabaudi chabaudi]	2.47	0
gi|70953473|ref|XP_745836.1| hypothetical protein [Plasmodium chabaudi chabaudi] >gi|56526280|emb|CAH77702.1| hypothetical protein PC103981.00.0 [Plasmodium chabaudi chabaudi]	2.42	0
gi|70953045|ref|XP_745649.1| hypothetical protein [Plasmodium chabaudi chabaudi] >gi|56526039|emb|CAH88029.1| conserved hypothetical protein [Plasmodium chabaudi chabaudi]	0	0
gi|70952450|ref|XP_745392.1| hypothetical protein [Plasmodium chabaudi chabaudi] >gi|56525701|emb|CAH74826.1| conserved hypothetical protein [Plasmodium chabaudi chabaudi]	19.29	13.44
gi|70952042|ref|XP_745216.1| hypothetical protein [Plasmodium chabaudi chabaudi] >gi|56525469|emb|CAH78115.1| conserved hypothetical protein [Plasmodium chabaudi chabaudi]	4.01	0
gi|70951021|ref|XP_744785.1| hypothetical protein [Plasmodium chabaudi chabaudi] >gi|56524879|emb|CAH75043.1| conserved hypothetical protein [Plasmodium chabaudi chabaudi]	2.75	0
gi|70949407|ref|XP_744117.1| DNAJ protein [Plasmodium chabaudi chabaudi] >gi|56523933|emb|CAH87955.1| DNAJ protein, putative [Plasmodium chabaudi chabaudi]	1.91	0
gi|70949387|ref|XP_744109.1| hypothetical protein [Plasmodium chabaudi chabaudi] >gi|56523921|emb|CAH80414.1| conserved hypothetical protein [Plasmodium chabaudi chabaudi]	0	0
gi|70948608|ref|XP_743794.1| hypothetical protein [Plasmodium chabaudi chabaudi] >gi|56523465|emb|CAH77683.1| conserved hypothetical protein [Plasmodium chabaudi chabaudi]	0	0
gi|70948322|ref|XP_743687.1| hypothetical protein [Plasmodium chabaudi chabaudi] >gi|56523304|emb|CAH77589.1| hypothetical protein PC103844.00.0 [Plasmodium chabaudi chabaudi]	2.57	0
gi|70939564|ref|XP_740308.1| hypothetical protein [Plasmodium chabaudi chabaudi] >gi|56517935|emb|CAH81977.1| hypothetical protein PC108941.00.0 [Plasmodium chabaudi chabaudi]	0	0
gi|70937958|ref|XP_739717.1| hypothetical protein [Plasmodium chabaudi chabaudi] >gi|56516920|emb|CAH74377.1| hypothetical protein PC000067.00.0 [Plasmodium chabaudi chabaudi]	5.18	6.12
gi|70936672|ref|XP_739248.1| hypothetical protein [Plasmodium chabaudi chabaudi] >gi|56516103|emb|CAH76716.1| hypothetical protein PC102822.00.0 [Plasmodium chabaudi chabaudi]	54.58	12.83
gi|70935363|ref|XP_738776.1| hypothetical protein [Plasmodium chabaudi chabaudi] >gi|56515266|emb|CAH76700.1| hypothetical protein PC000674.01.0 [Plasmodium chabaudi chabaudi]	5.51	0
gi|70934706|ref|XP_738541.1| hypothetical protein [Plasmodium chabaudi chabaudi] >gi|56514844|emb|CAH87424.1| hypothetical protein PC302457.00.0 [Plasmodium chabaudi chabaudi]	3.57	0
gi|70927229|ref|XP_736033.1| hypothetical protein [Plasmodium chabaudi chabaudi] >gi|56510221|emb|CAH79493.1| hypothetical protein PC000326.03.0 [Plasmodium chabaudi chabaudi]	2.81	0
gi|70925891|ref|XP_735570.1| hypothetical protein [Plasmodium chabaudi chabaudi] >gi|56509344|emb|CAH85333.1| hypothetical protein PC403329.00.0 [Plasmodium chabaudi chabaudi]	2.88	0
gi|70925305|ref|XP_735366.1| hypothetical protein [Plasmodium chabaudi chabaudi] >gi|56508962|emb|CAH82685.1| conserved hypothetical protein [Plasmodium chabaudi chabaudi]	0	0
gi|70924418|ref|XP_735061.1| hypothetical protein [Plasmodium chabaudi chabaudi] >gi|56508380|emb|CAH81282.1| hypothetical protein PC108171.00.0 [Plasmodium chabaudi chabaudi]	6.31	0
gi|70922527|ref|XP_734415.1| hypothetical protein [Plasmodium chabaudi chabaudi] >gi|56507136|emb|CAH83556.1| hypothetical protein PC401301.00.0 [Plasmodium chabaudi chabaudi]	4.2	4.59
gi|70918058|ref|XP_733066.1| hypothetical protein [Plasmodium chabaudi chabaudi] >gi|56504519|emb|CAH85429.1| hypothetical protein PC403451.00.0 [Plasmodium chabaudi chabaudi]	0	0
gi|70916599|ref|XP_732568.1| hypothetical protein [Plasmodium chabaudi chabaudi] >gi|56503558|emb|CAH87331.1| hypothetical protein PC405588.00.0 [Plasmodium chabaudi chabaudi]	9.46	0
gi|70913832|ref|XP_731647.1| hypothetical protein [Plasmodium chabaudi chabaudi] >gi|56501712|emb|CAH87764.1| hypothetical protein PC406082.00.0 [Plasmodium chabaudi chabaudi]	0	0
gi|70906699|gb|AAZ08598.1| high-affinity octopamine transporter protein [Tenebrio molitor]	99.98	0
gi|70727578|ref|YP_254494.1| hypothetical protein SH2579 [Staphylococcus haemolyticus JCSC1435] >gi|68448304|dbj|BAE05888.1| unnamed protein product [Staphylococcus haemolyticus JCSC1435]	2.95	0
gi|70726328|ref|YP_253242.1| hypothetical protein SH1327 [Staphylococcus haemolyticus JCSC1435] >gi|68447052|dbj|BAE04636.1| unnamed protein product [Staphylococcus haemolyticus JCSC1435]	1.74	0
gi|70724947|ref|YP_254679.1| NADH dehydrogenase subunit 4 [Leptotrombidium pallidum] >gi|67077803|dbj|BAD99499.1| NADH dehydrogenase subunit 4 (mitochondrion) [Leptotrombidium pallidum]	2.03	0
gi|70672546|gb|AAZ06487.1| NADH dehydrogenase subunit 2 [Anolis cupeyalensis]	0	5.58
gi|70606034|ref|YP_254904.1| XPD/Rad3 related DNA helicase [Sulfolobus acidocaldarius DSM 639] >gi|449066231|ref|YP_007433313.1| XPD/Rad3 related DNA helicase [Sulfolobus acidocaldarius N8] >gi|449068507|ref|YP_007435588.1| XPD/Rad3 related DNA helicase [Sulfolobus acidocaldarius Ron12/I] >gi|121729685|sp|Q4JC68.1|XPD_SULAC RecName: Full=ATP-dependent DNA helicase Saci_0192 >gi|68566682|gb|AAY796…	0	0
gi|703449|gb|AAA63544.1| cytochrome c oxidase III, partial [Trypanosoma brucei]	0	0
gi|7020961|dbj|BAA91331.1| unnamed protein product [Homo sapiens]	0	0
gi|68685649|gb|AAY99339.1| pol-polyprotein [Silene latifolia]	1.77	0
gi|68510095|gb|AAY98416.1| dehydrin [Prunus dulcis]	2552.41	1322.71
gi|68491094|ref|XP_710639.1| hypothetical protein CaO19.6157 [Candida albicans SC5314] >gi|46431868|gb|EAK91390.1| hypothetical protein CaO19.6157 [Candida albicans SC5314]	6.26	0
gi|68481700|ref|XP_715218.1| hypothetical protein CaO19.7169 [Candida albicans SC5314] >gi|46436831|gb|EAK96187.1| hypothetical protein CaO19.7169 [Candida albicans SC5314]	0	0
gi|68475675|ref|XP_718044.1| hypothetical protein CaO19.5701 [Candida albicans SC5314] >gi|68475810|ref|XP_717978.1| hypothetical protein CaO19.13124 [Candida albicans SC5314] >gi|46439716|gb|EAK99030.1| hypothetical protein CaO19.13124 [Candida albicans SC5314] >gi|46439791|gb|EAK99104.1| hypothetical protein CaO19.5701 [Candida albicans SC5314]	2.05	0
gi|68473796|ref|XP_719001.1| hypothetical protein CaO19.6039 [Candida albicans SC5314] >gi|68474005|ref|XP_718899.1| hypothetical protein CaO19.13460 [Candida albicans SC5314] >gi|46440692|gb|EAK99995.1| hypothetical protein CaO19.13460 [Candida albicans SC5314] >gi|46440798|gb|EAL00100.1| hypothetical protein CaO19.6039 [Candida albicans SC5314] >gi|238879432|gb|EEQ43070.1| conserved hypothetica…	5.92	0
gi|68465364|ref|XP_723381.1| hypothetical protein CaO19.12351 [Candida albicans SC5314] >gi|46445411|gb|EAL04680.1| hypothetical protein CaO19.12351 [Candida albicans SC5314]	1.91	0
gi|68399235|ref|XP_697440.1| PREDICTED: ankyrin repeat and MYND domain-containing protein 1 [Danio rerio]	1.93	0
gi|68353838|ref|XP_690428.1| PREDICTED: calcium-binding mitochondrial carrier protein SCaMC-3-like [Danio rerio]	0	0
gi|6808089|emb|CAB70758.1| hypothetical protein [Homo sapiens]	4.46	0
gi|68076981|ref|XP_680410.1| hypothetical protein [Plasmodium berghei strain ANKA] >gi|56501336|emb|CAH98060.1| hypothetical protein PB105587.00.0 [Plasmodium berghei]	0	0
gi|68076651|ref|XP_680245.1| hypothetical protein [Plasmodium berghei strain ANKA] >gi|56501150|emb|CAH98151.1| conserved hypothetical protein [Plasmodium berghei]	3.17	0
gi|68074439|ref|XP_679135.1| hypothetical protein [Plasmodium berghei strain ANKA] >gi|56499802|emb|CAH96150.1| conserved hypothetical protein [Plasmodium berghei]	3.52	0
gi|68074061|ref|XP_678945.1| diacylglycerol kinase [Plasmodium berghei strain ANKA] >gi|56499568|emb|CAH99903.1| diacylglycerol kinase, putative [Plasmodium berghei]	0	0
gi|68073547|ref|XP_678688.1| hypothetical protein [Plasmodium berghei strain ANKA] >gi|56499239|emb|CAH98718.1| hypothetical protein PB106405.00.0 [Plasmodium berghei]	3.22	0
gi|68070515|ref|XP_677169.1| hypothetical protein [Plasmodium berghei strain ANKA] >gi|56497178|emb|CAI04571.1| hypothetical protein PB104841.00.0 [Plasmodium berghei]	0	0
gi|68068365|ref|XP_676092.1| hypothetical protein [Plasmodium berghei strain ANKA] >gi|56495626|emb|CAI00300.1| hypothetical protein PB000854.03.0 [Plasmodium berghei]	4.15	0
gi|68067943|ref|XP_675894.1| hypothetical protein [Plasmodium berghei strain ANKA] >gi|56495331|emb|CAI00525.1| conserved hypothetical protein [Plasmodium berghei]	3.95	0
gi|68067410|ref|XP_675673.1| hypothetical protein [Plasmodium berghei strain ANKA] >gi|56494993|emb|CAH95052.1| hypothetical protein PB001054.00.0 [Plasmodium berghei]	0	0
gi|68065198|ref|XP_674583.1| hypothetical protein [Plasmodium berghei strain ANKA] >gi|56493251|emb|CAH96504.1| conserved hypothetical protein [Plasmodium berghei]	2.74	0
gi|68064607|ref|XP_674287.1| Pb-fam-2 protein [Plasmodium berghei strain ANKA] >gi|56492750|emb|CAI05618.1| Pb-fam-2 protein [Plasmodium berghei]	0	0
gi|68063331|ref|XP_671855.1| hypothetical protein [Plasmodium berghei strain ANKA] >gi|56488411|emb|CAI03679.1| hypothetical protein PB405494.00.0 [Plasmodium berghei]	1.71	0
gi|68063303|ref|XP_673661.1| zinc finger protein [Plasmodium berghei strain ANKA] >gi|56491673|emb|CAH95703.1| zinc finger protein, putative [Plasmodium berghei]	3.6	0
gi|68061769|ref|XP_672886.1| hypothetical protein [Plasmodium berghei strain ANKA] >gi|56490318|emb|CAI03702.1| hypothetical protein PB405526.00.0 [Plasmodium berghei]	0	0
gi|68061669|ref|XP_672834.1| hypothetical protein [Plasmodium berghei strain ANKA] >gi|56490222|emb|CAH95573.1| conserved hypothetical protein [Plasmodium berghei]	0	0
gi|68060279|ref|XP_672117.1| hypothetical protein [Plasmodium berghei strain ANKA] >gi|56488910|emb|CAI00749.1| hypothetical protein PB400122.00.0 [Plasmodium berghei]	0	0
gi|68058555|ref|XP_671242.1| hypothetical protein [Plasmodium berghei strain ANKA] >gi|56487244|emb|CAI03050.1| hypothetical protein PB403994.00.0 [Plasmodium berghei]	3.22	0
gi|68052507|sp|Q5YJX5.1|MATK_VATMA RecName: Full=Maturase K; AltName: Full=Intron maturase >gi|37518750|gb|AAQ92005.1| maturase-like protein [Vatairea macrocarpa]	4.73	0
gi|68006223|ref|XP_670289.1| hypothetical protein [Plasmodium berghei strain ANKA] >gi|56485399|emb|CAI01370.1| hypothetical protein PB300173.00.0 [Plasmodium berghei]	0	0
gi|67975247|ref|XP_668813.1| hypothetical protein [Plasmodium berghei strain ANKA] >gi|68067253|ref|XP_675597.1| hypothetical protein [Plasmodium berghei strain ANKA] >gi|56482238|emb|CAI05739.1| hypothetical protein PB405847.00.0 [Plasmodium berghei] >gi|56494877|emb|CAH99593.1| hypothetical protein PB107499.00.0 [Plasmodium berghei]	2.29	0
gi|67902742|ref|XP_681627.1| hypothetical protein AN8358.2 [Aspergillus nidulans FGSC A4] >gi|40747764|gb|EAA66920.1| hypothetical protein AN8358.2 [Aspergillus nidulans FGSC A4]	3.87	0
gi|67625712|tpe|CAJ00243.1| TPA: hypothetical protein [Schistosoma mansoni]	6.66	0
gi|67616449|ref|XP_667485.1| clpB protein [Cryptosporidium hominis TU502] >gi|54658630|gb|EAL37259.1| clpB protein [Cryptosporidium hominis]	0	0
gi|67607678|ref|XP_666827.1| hypothetical protein [Cryptosporidium hominis TU502] >gi|54657888|gb|EAL36595.1| hypothetical protein Chro.10230 [Cryptosporidium hominis]	3.06	0
gi|6759599|emb|CAB69824.1| plasma membrane H+ ATPase [Prunus persica] >gi|462406130|gb|EMJ11594.1| hypothetical protein PRUPE_ppa000934mg [Prunus persica]	99.45	91.69
gi|6759599|emb|CAB69824.1| plasma membrane H+ ATPase [Prunus persica] >gi|462406130|gb|EMJ11594.1| hypothetical protein PRUPE_ppa000934mg [Prunus persica]	13.79	91.69
gi|6759597|emb|CAB69823.1| plasma membrane H+ ATPase [Prunus persica]	177.83	199.19
gi|6759597|emb|CAB69823.1| plasma membrane H+ ATPase [Prunus persica]	40.94	199.19
gi|67591377|ref|XP_665547.1| hypothetical protein [Cryptosporidium hominis TU502] >gi|54656290|gb|EAL35317.1| hypothetical protein Chro.80173, partial [Cryptosporidium hominis]	0	0
gi|67590233|ref|XP_665469.1| hypothetical protein [Cryptosporidium hominis TU502] >gi|54656171|gb|EAL35237.1| hypothetical protein Chro.30026 [Cryptosporidium hominis]	3.87	0
gi|67522907|ref|XP_659514.1| hypothetical protein AN1910.2 [Aspergillus nidulans FGSC A4] >gi|40745919|gb|EAA65075.1| predicted protein [Aspergillus nidulans FGSC A4] >gi|259487267|tpe|CBF85806.1| TPA: conserved hypothetical protein [Aspergillus nidulans FGSC A4]	3.49	0
gi|67521910|ref|XP_659016.1| hypothetical protein AN1412.2 [Aspergillus nidulans FGSC A4] >gi|40745386|gb|EAA64542.1| hypothetical protein AN1412.2 [Aspergillus nidulans FGSC A4]	3.75	0
gi|67521622|ref|XP_658872.1| hypothetical protein AN1268.2 [Aspergillus nidulans FGSC A4] >gi|40746705|gb|EAA65861.1| hypothetical protein AN1268.2 [Aspergillus nidulans FGSC A4] >gi|259488410|tpe|CBF87824.1| TPA: hypothetical protein ANIA_01268 [Aspergillus nidulans FGSC A4]	1.15	0
gi|67467062|ref|XP_649651.1| DNA repair helicase [Entamoeba histolytica HM-1:IMSS] >gi|56466136|gb|EAL44265.1| DNA repair helicase, putative [Entamoeba histolytica HM-1:IMSS] >gi|449709415|gb|EMD48686.1| rad25/xpB DNA repair helicase, putative [Entamoeba histolytica KU27] >gi|459659061|gb|EMH74779.1| DNA repair helicase, putative [Entamoeba histolytica HM-1:IMSS-B] >gi|472462209|gb|EMS15454.1| ra…	0	0
gi|67459346|ref|YP_246970.1| proline/betaine transporter [Rickettsia felis URRWXCal2] >gi|67004879|gb|AAY61805.1| Proline/betaine transporter [Rickettsia felis URRWXCal2]	1.65	0
gi|6714435|gb|AAF26123.1|AC012328_26 unknown protein [Arabidopsis thaliana]	0	0
gi|66828537|ref|XP_647622.1| hypothetical protein DDB_G0268186 [Dictyostelium discoideum AX4] >gi|60475611|gb|EAL73546.1| hypothetical protein DDB_G0268186 [Dictyostelium discoideum AX4]	6.22	0
gi|66827407|ref|XP_647058.1| hypothetical protein DDB_G0268914 [Dictyostelium discoideum AX4] >gi|60475110|gb|EAL73046.1| hypothetical protein DDB_G0268914 [Dictyostelium discoideum AX4]	1.45	0
gi|66826251|ref|XP_646480.1| Ras guanine nucleotide exchange factor [Dictyostelium discoideum AX4] >gi|74843132|sp|Q8IS18.1|GEFE_DICDI RecName: Full=Ras guanine nucleotide exchange factor E; AltName: Full=RasGEF domain-containing protein E >gi|24286644|gb|AAN46874.1| nucleotide exchange factor RasGEF E [Dictyostelium discoideum] >gi|60474039|gb|EAL71976.1| Ras guanine nucleotide exchange factor […	0	0
gi|66824501|ref|XP_645605.1| immunoglobulin E-set domain-containing protein [Dictyostelium discoideum AX4] >gi|60473747|gb|EAL71687.1| immunoglobulin E-set domain-containing protein [Dictyostelium discoideum AX4]	0	0
gi|66824331|ref|XP_645520.1| AN1-type zinc finger-containing protein [Dictyostelium discoideum AX4] >gi|60473615|gb|EAL71556.1| AN1-type zinc finger-containing protein [Dictyostelium discoideum AX4]	2.85	0
gi|66822473|ref|XP_644591.1| hypothetical protein DDB_G0273477 [Dictyostelium discoideum AX4] >gi|66822611|ref|XP_644660.1| hypothetical protein DDB_G0273557 [Dictyostelium discoideum AX4] >gi|74857707|sp|Q557H5.1|ZDHC3_DICDI RecName: Full=Putative ZDHHC-type palmitoyltransferase 3; AltName: Full=Zinc finger DHHC domain-containing protein 3 >gi|60472743|gb|EAL70693.1| hypothetical protein DDB_G02…	0	0
gi|66821233|ref|XP_644118.1| hypothetical protein DDB_G0274901 [Dictyostelium discoideum AX4] >gi|60472390|gb|EAL70343.1| hypothetical protein DDB_G0274901 [Dictyostelium discoideum AX4]	0	0
gi|66820404|ref|XP_643822.1| hypothetical protein DDB_G0275287 [Dictyostelium discoideum AX4] >gi|60471970|gb|EAL69924.1| hypothetical protein DDB_G0275287 [Dictyostelium discoideum AX4]	1.08	0
gi|66820358|ref|XP_643804.1| hypothetical protein DDB_G0275277 [Dictyostelium discoideum AX4] >gi|60471965|gb|EAL69919.1| hypothetical protein DDB_G0275277 [Dictyostelium discoideum AX4]	0	0
gi|66819435|ref|XP_643377.1| hypothetical protein DDB_G0275971 [Dictyostelium discoideum AX4] >gi|60471485|gb|EAL69442.1| hypothetical protein DDB_G0275971 [Dictyostelium discoideum AX4]	9.24	0
gi|66818321|ref|XP_642820.1| hypothetical protein DDB_G0276931 [Dictyostelium discoideum AX4] >gi|60470997|gb|EAL68967.1| hypothetical protein DDB_G0276931 [Dictyostelium discoideum AX4]	0	0
gi|66816755|gb|AAY56751.1| DELLA protein [Malus x domestica]	91.43	88.04
gi|66816247|ref|XP_642133.1| hypothetical protein DDB_G0278113 [Dictyostelium discoideum AX4] >gi|60470249|gb|EAL68229.1| hypothetical protein DDB_G0278113 [Dictyostelium discoideum AX4]	1.39	0
gi|66814022|ref|XP_641190.1| hypothetical protein DDB_G0280463 [Dictyostelium discoideum AX4] >gi|60469215|gb|EAL67210.1| hypothetical protein DDB_G0280463 [Dictyostelium discoideum AX4]	2.75	0
gi|66813932|ref|XP_641145.1| hypothetical protein DDB_G0280753 [Dictyostelium discoideum AX4] >gi|74855729|sp|Q54UY6.1|Y1825_DICDI RecName: Full=Putative uncharacterized transmembrane protein DDB_G0280753 >gi|60469182|gb|EAL67178.1| hypothetical protein DDB_G0280753 [Dictyostelium discoideum AX4]	0	0
gi|66810722|ref|XP_639068.1| hypothetical protein DDB_G0283487 [Dictyostelium discoideum AX4] >gi|60467709|gb|EAL65728.1| hypothetical protein DDB_G0283487 [Dictyostelium discoideum AX4]	0	0
gi|66806621|ref|XP_637033.1| hypothetical protein DDB_G0287757 [Dictyostelium discoideum AX4] >gi|74852896|sp|Q54JW9.1|IMPCT_DICDI RecName: Full=Protein IMPACT homolog >gi|60465440|gb|EAL63525.1| hypothetical protein DDB_G0287757 [Dictyostelium discoideum AX4]	0	0
gi|66805195|ref|XP_636330.1| histone H2A domain-containing protein [Dictyostelium discoideum AX4] >gi|74896901|sp|Q54HV9.1|H2AV2_DICDI RecName: Full=Histone H2A.v2 >gi|60464704|gb|EAL62830.1| histone H2A domain-containing protein [Dictyostelium discoideum AX4]	8.97	0
gi|66804653|ref|XP_636059.1| hypothetical protein DDB_G0289689 [Dictyostelium discoideum AX4] >gi|60464409|gb|EAL62556.1| hypothetical protein DDB_G0289689 [Dictyostelium discoideum AX4]	4.63	0
gi|66802145|ref|XP_629865.1| hypothetical protein DDB_G0292194 [Dictyostelium discoideum AX4] >gi|60463260|gb|EAL61453.1| hypothetical protein DDB_G0292194 [Dictyostelium discoideum AX4]	0	0
gi|66800307|ref|XP_629079.1| hypothetical protein DDB_G0293656 [Dictyostelium discoideum AX4] >gi|74996423|sp|Q54BF0.1|FHKA_DICDI RecName: Full=Probable serine/threonine-protein kinase fhkA; AltName: Full=Forkhead-associated kinase protein A >gi|60462419|gb|EAL60640.1| hypothetical protein DDB_G0293656 [Dictyostelium discoideum AX4]	2.64	0
gi|66799901|ref|XP_628876.1| hypothetical protein DDB_G0293924 [Dictyostelium discoideum AX4] >gi|60462234|gb|EAL60461.1| hypothetical protein DDB_G0293924 [Dictyostelium discoideum AX4]	6.58	9.09
gi|66792892|ref|NP_001019723.1| tRNA wybutosine-synthesizing protein 2 homolog [Bos taurus] >gi|75057638|sp|Q58D65.1|TYW2_BOVIN RecName: Full=tRNA wybutosine-synthesizing protein 2 homolog; Short=tRNA-yW-synthesizing protein 2; AltName: Full=Alpha-amino-alpha-carboxypropyl transferase TYW2 >gi|61554565|gb|AAX46579.1| hypothetical protein FLJ20772 [Bos taurus]	2.5	0
gi|6653740|gb|AAF22842.1|AF209910_1 vacuolar sorting receptor protein [Prunus dulcis]	100.24	0
gi|6649099|gb|AAF21369.1|AF146276_1 resistance gene analog PIC28 [Aegilops tauschii]	0	0
gi|66472642|ref|NP_001018391.1| ovarian cancer-associated gene 2 protein homolog [Danio rerio] >gi|292618429|ref|XP_002663656.1| PREDICTED: ovarian cancer-associated gene 2 protein homolog [Danio rerio] >gi|82192857|sp|Q503Y4.1|OVCA2_DANRE RecName: Full=Ovarian cancer-associated gene 2 protein homolog >gi|63100576|gb|AAH95129.1| Zgc:110011 [Danio rerio]	1.73	0
gi|66395000|ref|YP_241054.1| ORF051 [Staphylococcus phage G1] >gi|62637022|gb|AAX92133.1| ORF051 [Staphylococcus phage G1] >gi|182627841|gb|ACB89003.1| gp ORF012 [Staphylococcus phage A5W] >gi|339461626|gb|AEJ79656.1| serine/threonine protein phosphatase, putative [Staphylococcus phage Sb-1] >gi|345134379|emb|CCA65894.1| hypothetical protein [Staphylococcus phage ISP] >gi|394775678|gb|AFN37850.1|…	0	0
gi|66362658|ref|XP_628295.1| hypothetical protein [Cryptosporidium parvum Iowa II] >gi|46229761|gb|EAK90579.1| hypothetical protein cgd7_1090 [Cryptosporidium parvum Iowa II]	0	2.17
gi|66362518|ref|XP_628225.1| integral membrane protein [Cryptosporidium parvum Iowa II] >gi|46229850|gb|EAK90668.1| integral membrane protein [Cryptosporidium parvum Iowa II]	0	0
gi|66357868|ref|XP_626112.1| protein with an N-terminal domain shared with the TOG/ALp4p ike microtubule associated proteins [Cryptosporidium parvum Iowa II] >gi|46227138|gb|EAK88088.1| protein with an N-terminal domain shared with the TOG/ALp4p ike microtubule associated proteins [Cryptosporidium parvum Iowa II]	1.99	0
gi|66357576|ref|XP_625966.1| signal peptide containing protein [Cryptosporidium parvum Iowa II] >gi|46227251|gb|EAK88201.1| signal peptide containing protein [Cryptosporidium parvum Iowa II]	5.69	0
gi|66356690|ref|XP_625523.1| WD40 repeat protein [Cryptosporidium parvum Iowa II] >gi|46226508|gb|EAK87502.1| WD40 repeat protein [Cryptosporidium parvum Iowa II]	0	0
gi|6491770|emb|CAB61886.1| ribosomal protein L17 [Solanum lycopersicum]	44.97	0
gi|63192040|gb|AAY34917.1| putative phospholipase [Prunus armeniaca]	1.73	0
gi|63192034|gb|AAY34914.1| ubiquitin carrier protein [Prunus armeniaca]	3.54	0
gi|63094575|gb|AAY30859.1| FL [Prunus dulcis]	11.64	0
gi|63094569|gb|AAY30856.1| MADS-box transcription factor [Prunus dulcis]	45.4	31.19
gi|62900446|sp|O82784.1|MDL4_PRUSE RecName: Full=(R)-mandelonitrile lyase 4; AltName: Full=Hydroxynitrile lyase 4; Short=(R)-oxynitrilase 4; Flags: Precursor >gi|3676469|gb|AAC61980.1| (R)-(+)-mandelonitrile lyase isoform MDL4 precursor [Prunus serotina] >gi|3676471|gb|AAC61981.1| (R)-(+)-mandelonitrile lyase isoform MDL4 precursor [Prunus serotina] >gi|4105127|gb|AAD02265.1| (R)-(+)-mandelonitri…	302.99	0
gi|62421306|gb|AAX82426.1| ORF118L [Orange-spotted grouper iridovirus] >gi|456496396|gb|AGG37995.1| hypothetical protein [Rock bream iridovirus]	0	0
gi|62359669|gb|AAX80101.1| hypothetical protein, unlikely [Trypanosoma brucei]	3.28	0
[truncated: 38,108 more rows]

## Sheet: Table S3 
Blast_first_hit	TPM_HSA	TPM_HCA	TPM_HSO	TPM_HCO
[truncated: 13,279 more rows]

## Sheet: Table S4
BLAST hits	Log2FC	pValue
[truncated: 6,926 more rows]

## Sheet: Table S5
BLAST hits	Log2FC	pValue
[truncated: 5,112 more rows]

[truncated: 7 more sheets: Table S6, Table S7, Table S8, Table S9, Table S10, Table S11, Table S12]
